# Supplementary material for: Plastic Food Packaging from Five Countries Contains Endocrine- and Metabolism-Disrupting Chemicals
Source: Environ Sci Technol. 2024 Mar 5;58(11):4859–71. doi: 10.1021/acs.est.3c08250 (PMC10956434; doi:10.1021/acs.est.3c08250)
Supplement: Supplementary file 2 — es3c08250_si_002.xlsx [file es3c08250_si_002.xlsx]

## Sheet: Title
Supporting Information for
Plastic food packaging from five countries contains endocrine and metabolism disrupting chemicals
Sarah Stevens,1 Molly Mcpartland,1 Zdenka Bartosova, 1 Hanna Sofie Skåland,1 Johannes Völker, 1,2 Martin Wagner1
1 Norwegian University of Science and Technology (NTNU), Department of Biology, 7491 Trondheim, Norway
2 present address: Innovative Environmental Services (IES) Ltd, Benkenstrasse 260, 4108 Witterswill, Switzerland.
* corresponding authors: sarah.stevens@ntnu.no and martin.wagner@ntnu.no

## Sheet: Table S14 
Table S14. Tentatively identified chemicals with a score > 40.													Presence in samples
													HDPE				LDPE								PET							PP						PS						PUR		PVC
PubChem CID	Name	Formula	Adducts	Score	Fragmentation Score	Mass Error (ppm)	Isotope Similarity	Theoretical Isotope Distribution	Neutral mass (Da)	m/z	Charge	Retention time (min)	HDPE_1	HDPE_2	HDPE_3	HDPE_4	LDPE_1	LDPE_2	LDPE_3	LDPE_4	LDPE_5	LDPE_6	LDPE_7	LDPE_8	PET_1	PET_2	PET_3	PET_4	PET_5	PET_6a	PET_6b	PP_1	PP_2	PP_3	PP_4	PP_5a	PP_5b	PS_1	PS_2	PS_3	PS_4	PS_5a	PS_5b	PUR_1	PUR_2	PVC_1	PVC_2	PVC_3	PVC_4
4093	2-methylprop-2-enoic acid	C4H6O2	M+H	57.1	92.7	3.43724	96.7828	100 - 4.47 - 0.488		87.0444	1	8.87443																																				x
102518	pent-2-yne-1,4-diol	C5H8O2	M+H-H2O	57.1	94.2	2.605	94.2389	100 - 5.58 - 0.537		83.0494	1	12.6493																				x				x	x
12942137	2,2'-(Tetradecylimino)diethanol	C18H39NO2	M+H, M+Na	57	90.3	-0.667063	95.5274	100 - 20.4 - 2.38 - 0.203	301.298	302.305	1	24.1325											x												x
6656	2-methylbut-2-enoic acid	C5H8O2	M+H-H2O	56.9	94.3	3.44386	94.2389	100 - 5.58 - 0.537		83.0495	1	7.20732
13097	Triphenylphosphine oxide	C18H15OP	M+H, 2M+Na	56.9	88.3	-0.362308	96.5141	100 - 19.7 - 2.04 - 0.147	278.086	279.093	1	18.3445																																x	x
81260	2-[2-[2-[2-[2-[2-[2-[2-[2-[2-(2-hydroxyethoxy)ethoxy]ethoxy] ethoxy]ethoxy]ethoxy]ethoxy]ethoxy]ethoxy]ethoxy]ethanol	C22H46O12	M+H, M+Na	56.8	86.1	-0.0929106	97.9338	100 - 24.8 - 5.41 - 0.833 - 0.112	502.299	525.288	1	6.02848																				x
7897	3-hydroxybutanal	C4H8O2	M+H-H2O	56.7	93.7	4.8741	95.2535	100 - 4.49 - 0.489		71.0496	1	20.6457																																x	x
7515	N-Methylaniline	C7H9N	M+H	56.5	88	1.66403	96.6916	100 - 8.04 - 0.282		108.081	1	10.6757																																	x
120062	2-[2-[2-[2-[2-[2-[2-[2-[2-[2-[2-[2-[2-[2-(2-hydroxyethoxy)ethoxy]ethoxy]ethoxy ]ethoxy]ethoxy]ethoxy]ethoxy]ethoxy]ethoxy]ethoxy]ethoxy]ethoxy]ethoxy]ethanol	C30H62O16	M+H, M+Na	55.9	82	-0.524905	98.1138	100 - 33.8 - 8.81 - 1.69 - 0.277	678.403	701.393	1	11.0609																																				x	x
586744	bis(1,2,2,6,6-pentamethylpiperidin-4-yl) decanedioate	C30H56N2O4	M+2H, M+Na, M+H	55.7	81.1	-0.18164	97.7452	100 - 34 - 6.42 - 0.874	508.424	255.219	2	11.2913																																x	x	x
71188	Enrofloxacin	C19H22FN3O3	M+H-H2O, M+H	55.6	85	-3.46815	97.3358	100 - 22 - 2.93 - 0.289	359.163	342.16	1	12.9159																																	x			x	x
8289	Triphenyl phosphate (TPP)	C18H15O4P	M+H-H2O, M+H, M+Na, 2M+H, 2M+Na	55.5	80.9	1.23727	98.2343	100 - 19.8 - 2.68 - 0.272	326.071	327.078	1	22.9282																																x	x
6276	pentan-1-ol	C5H12O	M+H-H2O	55.2	83.2	4.52657	98.0796	100 - 5.58 - 0.332		71.0859	1	19.0837																																	x			x
44154211	3-[4-(diethylamino)phenyl]-3-(4-methylphenyl)-2-benzofuran-1-one	C25H25NO2	M+Na	55	89.1	-4.82878	91.5727	100 - 27.8 - 4.12 - 0.431		394.176	1	2.44443																																					x
8103	hexan-1-ol	C6H14O	M+H-H2O	54.9	81	3.53941	97.6925	100 - 6.69 - 0.394		85.1015	1	32.1525	x					x		x											x												x
179	3-hydroxybutan-2-one	C4H8O2	M+H	54.8	81.8	2.63812	95.2535	100 - 4.49 - 0.489		89.0599	1	9.92622																																				x	x
56842404	2,6-bis[3-(3-tert-butyl-2-hydroxy-5-methylphenyl)-3-tricyclo[5.2.1.02,6]decanyl]-4-methylphenol	C49H64O3	M+2H	54.4	84.9	-1.05717	88.4714	100 - 53.8 - 14.8 - 2.78 - 0.399		351.25	2	11.8263								x
85889	3-(aminomethyl)-3,5,5-trimethylcyclohexan-1-ol	C10H21NO	M+H-H2O	54.2	74.2	0.185452	97.212	100 - 11.5 - 0.803		154.159	1	11.2809																																x	x
25127	Ethyl 4-(dimethylamino)benzoate	C11H15NO2	M+H	54.1	73.4	-0.468745	97.7845	100 - 12.5 - 1.13		194.117	1	19.1102											x						x
7967	cyclohexanone	C6H10O	M+H-H2O	54	79.4	4.02723	95.3132	100 - 6.64 - 0.391		81.0703	1	22.3188
8289	Triphenyl phosphate (TPP)	C18H15O4P	M+H, M+Na, 2M+Na	53.8	74.5	2.46657	97.3316	100 - 19.8 - 2.68 - 0.272	326.072	327.079	1	22.164													x			x	x								x
109785	2-[2-[2-[2-[2-[2-[2-[2-[2-[2-(2,4-dipentylphenoxy)ethoxy]ethoxy] ethoxy]ethoxy]ethoxy]ethoxy]ethoxy]ethoxy]ethoxy]ethanol	C36H66O11	M+Na	53.6	70.8	-0.81017	98.2975	100 - 40.1 - 10.1 - 1.9 - 0.292		697.449	1	29.2253											x																		x		x
62485	Octrizole	C20H25N3O	M+H	53.6	71.6	2.28724	98.8642	100 - 23.1 - 2.74 - 0.225		324.208	1	31.1038																																x	x
118140	3,4-dihydro-2H-pyran-2-carboxylic acid	C6H8O3	M+H-H2O	53.4	71.8	1.07668	96.4945	100 - 6.7 - 0.806		111.044	1	7.20732
67798	6-aminohexanamide	C6H14N2O	M+H-H2O	53.2	75.9	2.35882	92.7098	100 - 7.42 - 0.444		113.108	1	11.8023
8172	2-[2-(2-hydroxyethoxy)ethoxy]ethanol	C6H14O4	M+H-H2O	53.1	69.2	0.0410573	96.1537	100 - 6.8 - 1.02		133.086	1	7.83235																													x		x
8257	2-methylbut-3-en-2-ol	C5H10O	M+H-H2O	53.1	76.6	4.88997	94.436	100 - 5.56 - 0.331		69.0703	1	24.9486																																			x	x	x
11418	2-methylcyclohexan-1-ol	C7H14O	M+H-H2O	53	71.5	3.4867	97.5931	100 - 7.77 - 0.466		97.1016	1	28.2711																																				x
8289	Triphenyl phosphate	C18H15O4P	M+H	53	68.8	1.26618	97.7379	100 - 19.8 - 2.68 - 0.272		327.078	1	33.35								x			x																		x
10400	cycloheptanone	C7H12O	M+H-H2O	52.9	71.1	4.09319	98.4524	100 - 7.75 - 0.465		95.086	1	28.2711																																x				x	x
67798	6-aminohexanamide	C6H14N2O	M+H-H2O	52.9	72.2	0.355958	92.7098	100 - 7.42 - 0.444		113.107	1	8.32162
12251054	(1S,5R,6R)-bicyclo[3.1.0]hex-2-ene-6-carbaldehyde	C7H8O	M+H-H2O	52.9	73.3	1.9927	93.4596	100 - 7.7 - 0.461		91.0544	1	21.5483								x			x																		x	x	x
13849	Pentadecanoic acid	C15H30O2	M+H	52.9	74.9	-2.73606	92.7068	100 - 16.6 - 1.71 - 0.131		243.231	1	29.2405
3034861	2-[[4-[(4-aminophenyl)-(4-anilinophenyl)methylidene]cyclohexa-2,5-dien-1-ylidene]amino]benzenesulfonic acid	C31H25N3O3S	M+H, M+Na	52.8	67.9	-1.46256	97.7239	100 - 35.8 - 11.4 - 2.5 - 0.415	519.161	542.15	1	17.0471																								x	x
93817	ethyl 4-[(N-methylanilino)methylideneamino]benzoate	C17H18N2O2	M+H	52.6	64.1	0.143084	99.0544	100 - 19.4 - 2.19 - 0.182		283.144	1	10.6757																																x	x			x	x
6276	pentan-1-ol	C5H12O	M+H-H2O	52.5	73.1	4.50881	94.4143	100 - 5.58 - 0.332		71.0859	1	27.5216																																				x
10400	cycloheptanone	C7H12O	M+H-H2O	52.5	67.9	2.94195	98.1516	100 - 7.75 - 0.465		95.0859	1	26.0518																																		x		x	x
105426	3-but-3-enyl-2,4,4-trimethylcyclohex-2-en-1-one	C13H20O	M+H-H2O	52.5	72.2	-0.547124	90.8486	100 - 14.3 - 1.16		175.148	1	33.8837																																		x		x	x
520238	Benzo[g]quinoline	C13H9N	M+H	52.5	65.7	-0.968693	97.7909	100 - 14.5 - 0.979		180.081	1	5.63257																																x	x
6452086	alpha-Cyperone	C15H22O	M+H	52.4	67.4	0.357573	95.0136	100 - 16.5 - 1.48		219.174	1	35.9044																																x	x	x
637759	Methyl trans-styryl ketone	C10H10O	M+H	52.4	65	-0.0217641	97.197	100 - 11 - 0.749		147.08	1	20.7673																				x
11917	1,3-dimethyl-1,3-diphenylurea	C15H16N2O	2M+H	52.3	71.3	3.83457	94.8063	100 - 17.2 - 1.59 - 0.105		481.262	1	7.83235						x					x	x								x					x				x		x
93817	ethyl 4-[(N-methylanilino)methylideneamino]benzoate	C17H18N2O2	2M+H	52.3	71.3	2.5512	93.2189	100 - 19.4 - 2.19 - 0.182		565.282	1	10.7071																																					x
5365371	Erucamide	C22H43NO	M+H, M+Na, 2M+H, M+H-H2O	52.3	62.6	-0.573449	99.6475	100 - 24.7 - 3.12 - 0.271	337.334	338.342	1	32.4329						x	x		x		x
13849	Pentadecanoic acid	C15H30O2	M+H	52.3	66.3	1.12557	96.6112	100 - 16.6 - 1.71 - 0.131		243.232	1	28.238						x			x		x	x									x		x								x
27409	(2-methyl-4-oxo-3-prop-2-enylcyclopent-2-en-1-yl) 2,2,3,3-tetramethylcyclopropane-1-carboxylate	C17H24O3	M+H-H2O	52.2	72.1	-1.84129	91.1341	100 - 18.8 - 2.28 - 0.208		259.169	1	23.0077			x					x			x
67798	6-aminohexanamide	C6H14N2O	M+H-H2O	52.1	69.2	1.31177	92.7098	100 - 7.42 - 0.444		113.107	1	3.85195
21119233	(3S,3aS,5aS,6R,9aR,9bS)-3-hydroxy-3a-methyl-6-(3-oxobutyl)-2,3,4,5,5a,6,8,9,9a,9b-decahydro-1H-cyclopenta[a]naphthalen-7-one	C18H28O3	M+H	52.1	69.7	1.07077	92.0362	100 - 19.9 - 2.49 - 0.234		293.211	1	32.7295																																x		x	x	x	x
71188	Enrofloxacin	C19H22FN3O3	M+H-H2O, M+H	52.1	68.8	-2.0081	94.1012	100 - 22 - 2.93 - 0.289	359.164	342.161	1	19.8017																																x	x
11419	2-methylcyclohexan-1-one	C7H12O	M+H-H2O	52	68.7	3.33518	95.2413	100 - 7.75 - 0.465		95.0859	1	31.3087						x		x			x	x
3017534	undeca-1,5-dien-4-ol	C11H20O	M+H-H2O	52	64.5	0.530287	96.079	100 - 12.2 - 0.881		151.148	1	32.4329						x	x		x		x
28693	benzyl N-[[(6aR,9S,10aR)-4,7-dimethyl-6,6a,8,9,10,10a-hexahydroindolo[4,3-fg]quinolin-9-yl]methyl]carbamate	C25H29N3O2	2M+Na	51.9	71.4	-1.9113	90.5354	100 - 28.5 - 4.34 - 0.464		829.44	1	11.0504																																					x
39	4,4-dimethyloxolane-2,3-dione	C6H8O3	M+H-H2O	51.8	66.9	0.973599	93.0222	100 - 6.7 - 0.806		111.044	1	10.5629																																x				x	x
87168	2-[2-[2-[2-[2-[2-[2-[2-[2-[2-[2-[2-(2-hydroxyethoxy)ethoxy]ethoxy]ethoxy]ethoxy]ethoxy]ethoxy]ethoxy]ethoxy]ethoxy]ethoxy]ethoxy]ethanol	C26H54O14	M+Na	51.8	68.2	-1.4962	92.5522	100 - 29.3 - 7.01 - 1.22 - 0.182		613.34	1	11.04																																				x	x
179	3-hydroxybutan-2-one	C4H8O2	M+H	51.7	64.9	2.99171	97.061	100 - 4.49 - 0.489		89.06	1	6.9559																																				x	x
8105	pentane-1,5-diol	C5H12O2	M+H-H2O	51.7	63.2	3.09287	98.8324	100 - 5.62 - 0.54		87.0808	1	24.8333																																x	x
17891	methyl 2-naphthalen-1-ylacetate	C13H12O2	M+H-H2O	51.7	63.3	0.0218829	95.1734	100 - 14.3 - 1.35		183.08	1	22.9387																																x	x			x
91239	5-hydroxy-2-methyl-1,3-dioxane-4-carbaldehyde	C6H10O4	M+H-H2O	51.7	63	-0.615902	96.3849	100 - 6.76 - 1.02		129.055	1	9.23942																																				x	x
108335	2,3-diacetyloxypropyl octadec-9-enoate	C25H44O6	M+Na	51.7	62.2	2.18075	98.7028	100 - 27.8 - 4.94 - 0.659		463.304	1	31.5728																																				x
7776	bis(2-methylpropyl) nonanedioate	C17H32O4	2M+H	51.6	75.6	-4.05534	87.0733	100 - 18.9 - 2.51 - 0.25		601.465	1	25.9153
15624	2-prop-2-enylphenol	C9H10O	M+H-H2O	51.6	61.5	1.10507	97.7638	100 - 9.89 - 0.642		117.07	1	13.1335																																x	x
67798	6-aminohexanamide	C6H14N2O	M+H-H2O	51.6	66.5	0.891416	92.7098	100 - 7.42 - 0.444		113.107	1	6.03875
101645	2-butoxy-4-phenyl-3,4-dihydro-2H-pyran	C15H20O2	M+H	51.6	67	-1.0952	92.1576	100 - 16.5 - 1.69 - 0.129		233.153	1	23.0182			x					x
56842404	2,6-bis[3-(3-tert-butyl-2-hydroxy-5-methylphenyl)-3-tricyclo[5.2.1.02,6]decanyl]-4-methylphenol	C49H64O3	M+2H	51.6	77.6	-1.78367	82.7819	100 - 53.8 - 14.8 - 2.78 - 0.399		351.249	2	11.8023
87688	3-hydroxy-2-(hydroxymethyl)-2-methylpropanal	C5H10O3	M+H-H2O	51.5	63.5	1.68678	95.8745	100 - 5.64 - 0.746		101.06	1	8.58112																																				x
17453	methyl 2-(triphenyl-lambda5-phosphanylidene)acetate	C21H19O2P	M+H	51.4	61.3	-1.52087	97.3243	100 - 23 - 2.93 - 0.27		335.119	1	8.80223				x																x				x	x
41859	(2R,3R,4R,5R)-2-[(1S,2S,3R,4S,6R)-4-amino-3-[[3-amino-6-(aminomethyl)-3,4-dihydro-2H-pyran-2-yl]oxy]-6-(ethylamino)-2-hydroxycyclohexyl]oxy-5-methyl-4-(methylamino)oxane-3,5-diol	C21H41N5O7	M+H	51.4	67.2	4.23109	94.6592	100 - 25.3 - 4.51 - 0.601		476.31	1	12.7588
92991	2-ethylcyclopentan-1-one	C7H12O	M+H-H2O	51.4	63.6	4.23307	98.5271	100 - 7.75 - 0.465		95.086	1	26.812							x	x				x
3017021	cycloocten-1-ol	C8H14O	M+H-H2O	51.4	63.7	3.26475	97.2515	100 - 8.85 - 0.55		109.102	1	30.2599																																				x	x
20836173	(6Z)-nona-1,6-dien-3-ol	C9H16O	M+H-H2O	51.3	59.7	1.69808	98.8316	100 - 9.96 - 0.648		123.117	1	11.0104											x
11418	2-methylcyclohexan-1-ol	C7H14O	M+H-H2O	51.1	62.5	3.53265	97.0408	100 - 7.77 - 0.466		97.1016	1	26.812												x
3022507	4-cyclopentyl-2-methylcyclohexan-1-one	C12H20O	M+H-H2O	51.1	62.2	0.417251	93.6221	100 - 13.2 - 1.01		163.148	1	31.1621						x	x	x	x	x	x	x								x				x	x				x
5354568	oxiran-2-ylmethyl (Z)-octadec-9-enoate	C21H38O3	M+H	51.1	60.8	0.946299	96.0027	100 - 23.3 - 3.2 - 0.325		339.29	1	30.8758																																				x
7035406	(1S,6R)-1-ethynyl-2,2,6-trimethylcyclohexan-1-ol	C11H18O	M+H-H2O, M+H	51.1	60.5	0.70438	95.7611	100 - 12.1 - 0.878	166.136	149.133	1	32.4329						x	x		x		x
10400	cycloheptanone	C7H12O	M+H-H2O	51	60.5	2.69618	97.7591	100 - 7.75 - 0.465		95.0858	1	24.3539																																				x	x
77961	cycloheptanecarbaldehyde	C8H14O	M+H-H2O	51	60.3	3.30143	98.3401	100 - 8.85 - 0.55		109.102	1	28.2711																																x				x	x
106713	methyl 1-methyl-4-propan-2-ylbicyclo[2.2.2]oct-5-ene-2-carboxylate	C14H22O2	2M+Na	51	64.3	1.24476	92.1782	100 - 15.5 - 1.53 - 0.113		467.314	1	32.3492		x		x								x												x	x	x
638251	methyl (6aR,9S,10aR)-7-methyl-6,6a,8,9,10,10a-hexahydro-4H-indolo[4,3-fg]quinoline-9-carboxylate	C17H20N2O2	2M+H	51	58.4	-1.82262	99.0562	100 - 19.4 - 2.2 - 0.183		569.311	1	11.04																																				x	x
10400	cycloheptanone	C7H12O	M+H-H2O	50.9	62.5	3.23526	95.6154	100 - 7.75 - 0.465		95.0859	1	29.9643												x
11124	methyl propanoate	C4H8O2	M+H	50.9	60.3	3.08705	97.6681	100 - 4.49 - 0.489		89.06	1	11.5509																																				x	x
169212	2,3-diacetyloxypropyl dodecanoate	C19H34O6	M+Na	50.9	57.1	1.01172	98.5847	100 - 21.2 - 3.36 - 0.396		381.225	1	28.292																																				x
5283468	2,3-dihydroxypropyl (Z)-octadec-9-enoate	C21H40O4	M+H-H2O	50.9	60.4	1.21959	95.5291	100 - 23.3 - 3.42 - 0.375		339.29	1	29.3091											x
21118774	2,3-diethyl-4,4-dimethylcyclohex-2-en-1-one	C12H20O	M+H-H2O, M+H	50.9	59.9	0.160623	94.7486	100 - 13.2 - 1.01	180.151	163.148	1	32.4329						x	x		x		x
7358	2-ethylbutan-1-ol	C6H14O	M+H-H2O	50.8	60.8	4.38732	98.2809	100 - 6.69 - 0.394		85.1016	1	32.1579																																		x	x
10363	6-methyl-3-propan-2-ylcyclohex-2-en-1-one	C10H16O	M+H-H2O, M+H	50.8	59.1	1.03253	96.0259	100 - 11 - 0.756	152.12	135.117	1	32.4329						x	x		x		x
13181	pent-4-en-1-ol	C5H10O	M+H-H2O	50.8	63.5	3.55217	94.436	100 - 5.56 - 0.331		69.0702	1	25.3937
5283468	2,3-dihydroxypropyl (Z)-octadec-9-enoate	C21H40O4	M+H-H2O	50.8	57.6	-0.0586689	96.4259	100 - 23.3 - 3.42 - 0.375		339.289	1	29.99																																				x	x
13690	Azacyclotridecan-2-one	C12H23NO	M+H	50.8	55.9	-0.11493	98.4766	100 - 13.6 - 1.07		198.185	1	32.4329						x	x		x		x
12350	hept-1-yne	C7H12	M+H	50.7	60.8	3.55722	96.8049	100 - 7.71 - 0.256		97.1015	1	27.0422																																		x		x	x
6454955	3-(4-methylcyclohex-3-en-1-yl)butanoic acid	C11H18O2	M+H-H2O	50.7	65.4	1.84996	90.2989	100 - 12.2 - 1.09		165.128	1	33.9152																																		x		x	x
53461865	[2-[17-hydroxy-10,13,16-trimethyl-11-(4-methylphenyl)sulfonyloxy-3-oxo-2,4,5,6,7,8,9,11,12,14,15,16-dodecahydro-1H-cyclopenta[a]phenanthren-17-yl]-2-oxoethyl] acetate	C31H42O8S	M+Na	50.7	70.8	3.31132	86.5396	100 - 35.1 - 12.1 - 2.79 - 0.516		597.251	1	23.2716																																				x	x
2244	Aspirin	C9H8O4	M+H	50.7	56.3	1.04526	98.378	100 - 9.98 - 1.27		181.05	1	33.6428																																x	x	x	x	x
11419	2-methylcyclohexan-1-one	C7H12O	M+H-H2O	50.6	59.4	3.75304	97.7545	100 - 7.75 - 0.465		95.0859	1	35.0607																																				x	x
6437724	2-[2-[2-(2-hydroxyethoxy)ethoxy]ethoxy]ethyl (Z)-octadec-9-enoate	C26H50O6	M+H-H2O	50.6	65.8	-4.24135	92.3693	100 - 28.9 - 5.26 - 0.717		441.356	1	30.8758																																				x	x
93482891	6-methyl-4-[(2-morpholin-4-ylphenyl)methyl]-1,3-dihydrofuro[3,4-c]pyridin-7-ol	C19H22N2O3	2M+H	50.6	62.9	2.23045	92.9295	100 - 21.6 - 2.85 - 0.279		653.335	1	10.6967																																					x
10400	cycloheptanone	C7H12O	M+H-H2O	50.5	57.9	3.85897	99.0569	100 - 7.75 - 0.465		95.086	1	27.0317																																		x		x	x
14526	1H-quinoxalin-2-one	C8H6N2O	M+H	50.5	54	0.288837	98.6505	100 - 9.49 - 0.608		147.055	1	12.2294
656926	2-[2-[2-[2-[2-[2-[2-[2-[2-[2-[2-[2-[2-(2-hydroxyethoxy)ethoxy]ethoxy]ethoxy]ethoxy]ethoxy]ethoxy]ethoxy]ethoxy]ethoxy]ethoxy]ethoxy]ethoxy]ethanol	C28H58O15	M+H, M+Na	50.5	55.1	-0.557068	98.2936	100 - 31.5 - 7.89 - 1.44 - 0.226	634.377	657.366	1	10.521																																				x	x
3017021	cycloocten-1-ol	C8H14O	M+H-H2O	50.5	58	3.35302	98.405	100 - 8.85 - 0.55		109.102	1	26.812							x	x			x	x		x
3017534	undeca-1,5-dien-4-ol	C11H20O	M+H-H2O	50.5	55.2	1.14635	98.6413	100 - 12.2 - 0.881		151.148	1	29.8329																																x				x	x
6451868	(1E,3Z)-13-oxabicyclo[10.1.0]trideca-1,3-diene	C12H18O	M+H-H2O	50.5	58.7	0.153479	93.9716	100 - 13.2 - 1.01		161.133	1	31.5054						x	x	x	x		x
21118182	(3,5-dimethylcyclohexen-1-yl)methanol	C9H16O	M+H-H2O	50.5	59.9	2.67877	95.7754	100 - 9.96 - 0.648		123.117	1	30.2599																																				x
7946	1-methoxypropan-2-yl acetate	C6H12O3	M+H	50.4	55.6	0.354501	96.9772	100 - 6.74 - 0.809		133.086	1	6.9983											x																		x		x
24803	3-methoxybutanoic acid	C5H10O3	M+H-H2O	50.4	57.8	1.88037	96.2668	100 - 5.64 - 0.746		101.06	1	8.92443																																				x
62835	4-hydroxy-2,3-dimethyl-2H-furan-5-one	C6H8O3	M+H	50.4	56.7	2.55238	98.1278	100 - 6.7 - 0.806		129.055	1	25.4804																																	x	x		x	x
81262	2-[2-[2-[2-[2-[2-[2-[2-[2-[2-[2-[2-[2-[2-[2-(2-hydroxyethoxy)ethoxy]ethoxy]ethoxy]ethoxy]ethoxy]ethoxy]ethoxy]ethoxy]ethoxy]ethoxy]ethoxy]ethoxy]ethoxy]ethoxy]ethanol	C32H66O17	M+2H, M+Na, M+H	50.4	55	-0.66156	97.7227	100 - 36 - 9.79 - 1.97 - 0.336	722.43	745.419	1	11.5404																																				x	x
11629669	2,2,6,6-tetramethyl-1-oxidopiperidin-1-ium-4-amine	C9H20N2O	M+H	50.4	54.4	-0.690422	98.508	100 - 10.7 - 0.727		173.165	1	7.50983						x					x																		x
135787004	2-[4-[(4-anilinophenyl)-(4-phenyliminocyclohexa-2,5-dien-1-ylidene)methyl]anilino]benzenesulfonic acid	C37H29N3O3S	M+H	50.4	55.3	-1.38171	98.265	100 - 42.4 - 13.9 - 3.31 - 0.6		596.199	1	22.3606																								x	x
6494	3-methylpent-1-yn-3-ol	C6H10O	M+H-H2O	50.3	62.3	3.70583	93.4286	100 - 6.64 - 0.391		81.0702	1	22.4801																																				x	x
61531	2-methyl-3-pent-2-enylcyclopent-2-en-1-one	C11H16O	M+H-H2O	50.3	53.9	0.318398	97.703	100 - 12.1 - 0.876		147.117	1	29.5791						x		x	x		x			x
67798	6-aminohexanamide	C6H14N2O	M+H-H2O	50.3	59.9	0.879505	92.7098	100 - 7.42 - 0.444		113.107	1	10.2276
70709	nonanamide	C9H19NO	M+H-H2O	50.3	53.7	0.563259	98.5425	100 - 10.4 - 0.688		140.143	1	12.8321																																x	x
87074	1-ethynylcyclopentan-1-ol	C7H10O	M+H-H2O	50.3	61.8	2.51073	92.4326	100 - 7.72 - 0.463		93.0702	1	27.3541																																				x	x
5743643	8-hydroxy-5,6,7,8-tetrahydro-1H-quinolin-2-one	C9H11NO2	M+H-H2O	50.3	56.8	1.14342	95.8696	100 - 10.3 - 0.888		148.076	1	25.0429																																	x				x
20836173	(6Z)-nona-1,6-dien-3-ol	C9H16O	M+H-H2O	50.3	54.8	1.75846	98.7244	100 - 9.96 - 0.648		123.117	1	12.8217																																x	x
179	3-hydroxybutan-2-one	C4H8O2	M+H	50.2	58.6	3.81882	96.8946	100 - 4.49 - 0.489		89.06	1	13.1754																																				x	x
7746	hex-1-yn-3-ol	C6H10O	M+H-H2O	50.2	60.7	4.50376	95.4404	100 - 6.64 - 0.391		81.0703	1	23.8835																				x				x	x
12328	6-methoxy-6-oxohexanoic acid	C7H12O4	M+H-H2O	50.2	56.5	0.534518	95.2458	100 - 7.86 - 1.09		143.07	1	16.7827																																				x
85889	3-(aminomethyl)-3,5,5-trimethylcyclohexan-1-ol	C10H21NO	M+H-H2O	50.2	62.1	0.0291085	89.076	100 - 11.5 - 0.803		154.159	1	16.0719																																x	x
3017534	undeca-1,5-dien-4-ol	C11H20O	M+H-H2O	50.2	57.4	1.73239	95.933	100 - 12.2 - 0.881		151.148	1	30.2495																																				x	x
7967	cyclohexanone	C6H10O	M+H-H2O	50.1	58.2	4.6829	97.7844	100 - 6.64 - 0.391		81.0703	1	26.812												x
10281	2-methyl-5-propan-2-ylcyclohexa-2,5-diene-1,4-dione	C10H12O2	M+H-H2O	50.1	56.3	0.835431	95.1899	100 - 11 - 0.961		147.081	1	35.9044																																x	x	x			x
76513	diethoxyphosphorylmethanol	C5H13O4P	M+H	50.1	64.4	4.74816	91.7362	100 - 5.71 - 0.956		169.063	1	22.9282																																x	x			x
109785	2-[2-[2-[2-[2-[2-[2-[2-[2-[2-(2,4-dipentylphenoxy)ethoxy]ethoxy]ethoxy]ethoxy]ethoxy]ethoxy]ethoxy]ethoxy]ethoxy]ethanol	C36H66O11	M+Na	50.1	58.8	0.336076	92.1544	100 - 40.1 - 10.1 - 1.9 - 0.292		697.45	1	27.6558								x			x		x
114507	4,4,6-trimethylcyclohex-2-en-1-one	C9H14O	M+H-H2O	50.1	55.6	2.84471	98.0766	100 - 9.93 - 0.646		121.102	1	28.8862														x
5209802	hexane-1,2,3,6-tetrol	C6H14O4	M+H-H2O	50.1	54.7	0.693888	96.4635	100 - 6.8 - 1.02		133.086	1	11.5509																																	x			x	x
13282	Diphenyl phosphate	C12H11O4P	M+H-H2O, M+H	50.1	53	0.498769	98.0576	100 - 13.3 - 1.63 - 0.139	250.04	251.047	1	22.9282																																x	x
107981	octadeca-9,11,13,15-tetraenoic acid	C18H28O2	M+H-H2O	50	56.8	0.0943067	93.1538	100 - 19.9 - 2.28 - 0.192		259.206	1	29.3953																																x		x		x	x
21118774	2,3-diethyl-4,4-dimethylcyclohex-2-en-1-one	C12H20O	M+H-H2O	50	55.9	1.19589	95.578	100 - 13.2 - 1.01		163.148	1	30.2495																																				x
13198	cyclohex-2-en-1-ol	C6H10O	M+H-H2O	49.9	59.4	2.58985	93.4286	100 - 6.64 - 0.391		81.0701	1	18.224						x	x		x		x
81293	4-aminocyclohexan-1-ol	C6H13NO	M+H-H2O	49.9	54.7	2.3623	97.8181	100 - 7.04 - 0.418		98.0967	1	11.2913																																x	x
6432271	(1S,2S)-2-methylcyclopentan-1-ol	C6H12O	M+H-H2O	49.9	55.8	4.27413	98.5396	100 - 6.67 - 0.393		83.086	1	27.0317																																		x		x	x
7035406	(1S,6R)-1-ethynyl-2,2,6-trimethylcyclohexan-1-ol	C11H18O	M+H-H2O, M+H	49.9	56.9	0.764575	93.591	100 - 12.1 - 0.878	166.136	149.133	1	31.5054						x	x	x	x		x	x		x
21124472	(8S,9S,10S,13S,14S)-10,13-dimethyl-4,5,6,7,8,9,11,12,14,15,16,17-dodecahydro-3H-cyclopenta[a]phenanthren-1-ol	C19H30O	M+H-H2O	49.9	53.4	0.279702	96.3108	100 - 20.9 - 2.29 - 0.173		257.226	1	29.5791						x		x			x	x		x						x	x		x	x	x	x			x
638024	Piperine	C17H19NO3	M+H	49.9	53.1	-1.64841	98.5611	100 - 19.1 - 2.34 - 0.215		286.143	1	20.2877								x			x								x
6494	3-methylpent-1-yn-3-ol	C6H10O	M+H-H2O	49.8	57.9	4.14488	95.8485	100 - 6.64 - 0.391		81.0703	1	31.5054						x	x	x	x	x	x	x
14291	3,5-dimethylcyclohex-2-en-1-one	C8H12O	M+H-H2O	49.8	57.5	3.12279	95.2379	100 - 8.83 - 0.548		107.086	1	30.2495																																x	x		x	x	x
17083	11-aminoundecanoic acid	C11H23NO2	M+H-H2O	49.8	51	-0.135209	98.263	100 - 12.6 - 1.14		184.17	1	32.4329						x	x		x		x
81248	2-[2-[2-[2-[2-[2-[2-[2-[2-[2-[2-(2-hydroxyethoxy)ethoxy]ethoxy]ethoxy]ethoxy]ethoxy]ethoxy]ethoxy]ethoxy]ethoxy]ethoxy]ethanol	C24H50O13	M+Na	49.8	50.8	-0.240495	98.275	100 - 27 - 6.18 - 1.01 - 0.144		569.314	1	9.28152																																x	x			x	x
86661	2-but-3-en-2-ylcyclohex-3-ene-1-carbaldehyde	C11H16O	M+H-H2O	49.8	58.4	0.958067	91.5331	100 - 12.1 - 0.876		147.117	1	33.9152																																	x	x		x	x
108993	4-oxo-4-tridecoxybut-2-enoic acid	C17H30O4	M+H	49.8	52.4	1.30179	98.2736	100 - 18.9 - 2.51 - 0.249		299.222	1	33.5257								x
5875489	(4Z)-cyclodec-4-en-1-one	C10H16O	M+H-H2O	49.8	58	2.7587	94.1475	100 - 11 - 0.756		135.117	1	31.5414																																x	x			x	x
8095	2-ethoxyethyl acetate	C6H12O3	M+H	49.7	53.4	0.287782	95.594	100 - 6.74 - 0.809		133.086	1	10.5104																																				x	x
10282	3-methyl-6-propan-2-ylcyclohex-2-en-1-ol	C10H18O	M+H-H2O	49.7	54.7	2.36599	96.5768	100 - 11.1 - 0.759		137.133	1	28.5289						x	x		x		x
22227	(2R,5R)-2-methyl-5-prop-1-en-2-ylcyclohexan-1-one	C10H16O	M+H-H2O, M+H	49.7	50.5	0.688533	99.0189	100 - 11 - 0.756	152.12	135.117	1	31.1621						x	x	x	x	x	x	x
34134	nona-2,6-dien-1-ol	C9H16O	M+H-H2O, M+H	49.7	54.2	1.51157	96.2222	100 - 9.96 - 0.648	140.12	123.117	1	32.4329						x	x		x		x
105402	nonyl 3-sulfanylpropanoate	C12H24O2S	2M+Na	49.7	73.1	3.2131	79.1311	100 - 14.1 - 5.86 - 0.698		487.29	1	32.3387	x		x		x	x		x	x	x		x	x	x	x	x		x	x	x	x		x		x	x	x	x	x	x	x
6432271	(1S,2S)-2-methylcyclopentan-1-ol	C6H12O	M+H-H2O	49.7	55.3	4.01874	98.0984	100 - 6.67 - 0.393		83.0859	1	25.8105												x
6432271	(1S,2S)-2-methylcyclopentan-1-ol	C6H12O	M+H-H2O	49.7	58.3	3.3466	94.2791	100 - 6.67 - 0.393		83.0859	1	34.0472						x	x	x	x		x	x											x		x
71188	Enrofloxacin	C19H22FN3O3	M+H	49.7	57.6	-4.20091	95.9252	100 - 22 - 2.93 - 0.289		360.17	1	24.4691																																x	x		x	x
791	2-amino-3-methylpentanoic acid	C6H13NO2	M+H-H2O	49.6	51	1.30564	98.5337	100 - 7.08 - 0.626		114.092	1	11.8023
7967	cyclohexanone	C6H10O	M+H-H2O	49.6	55.4	4.48373	97.6505	100 - 6.64 - 0.391		81.0703	1	27.0317																																		x		x	x
84135	3,6,9-trioxabicyclo[9.4.0]pentadeca-1(15),11,13-triene-2,10-dione	C12H12O5	M+H	49.6	52.7	-0.121466	95.6071	100 - 13.3 - 1.84 - 0.167		237.076	1	23.404													x	x		x	x	x	x
109417	1-(3,5,6-trimethylcyclohex-3-en-1-yl)ethanone	C11H18O	M+H-H2O	49.6	57.2	2.16548	93.2592	100 - 12.1 - 0.878		149.133	1	31.5414																																				x	x
9825599	3-[3-[3-[3-[3-(2,3-dihydroxypropoxy)-2-hydroxypropoxy]-2-hydroxypropoxy]-2-hydroxypropoxy]-2-hydroxypropoxy]propane-1,2-diol	C18H38O13	M+H, M+Na	49.6	67.7	-1.3016	81.8006	100 - 20.4 - 4.65 - 0.665	462.231	485.22	1	1.8101																																					x
22833319	[(2S)-2-[(2R,3R,4S)-3,4-bis[[(Z)-octadec-9-enoyl]oxy]oxolan-2-yl]-2-hydroxyethyl] (Z)-octadec-9-enoate	C60H108O8	M+H-H2O	49.6	67.1	2.23146	83.5632	100 - 66.4 - 23.4 - 5.75 - 1.11 - 0.176		939.803	1	29.9538												x
10363	6-methyl-3-propan-2-ylcyclohex-2-en-1-one	C10H16O	M+H-H2O	49.5	51	2.13078	99.0213	100 - 11 - 0.756		135.117	1	28.8862						x	x							x																	x
14291	3,5-dimethylcyclohex-2-en-1-one	C8H12O	M+H-H2O	49.5	60.4	3.46115	91.4268	100 - 8.83 - 0.548		107.086	1	31.5414																																x	x	x		x	x
61531	2-methyl-3-pent-2-enylcyclopent-2-en-1-one	C11H16O	M+H-H2O	49.5	50.5	0.71012	97.577	100 - 12.1 - 0.876		147.117	1	30.4126				x		x	x	x	x		x					x	x			x				x		x			x
83150	10-aminodecanoic acid	C10H21NO2	M+H-H2O	49.5	48.9	0.143846	98.6259	100 - 11.5 - 1.01		170.154	1	32.4329						x	x		x		x
101627	2,3-dihydroxypropyl 12-hydroxyoctadec-9-enoate	C21H40O5	2M+H	49.5	65.2	-3.15616	85.8296	100 - 23.4 - 3.63 - 0.424		745.58	1	29.2929																																x	x		x
114222	2-hydroxy-5-nonylbenzaldehyde	C16H24O2	M+H	49.5	51.9	-1.54281	97.2913	100 - 17.7 - 1.88 - 0.148		249.185	1	23.0182			x					x
3017534	undeca-1,5-dien-4-ol	C11H20O	M+H-H2O	49.5	59	1.63931	90.2613	100 - 12.2 - 0.881		151.148	1	31.5414																																				x	x
6451868	(1E,3Z)-13-oxabicyclo[10.1.0]trideca-1,3-diene	C12H18O	M+H-H2O	49.5	57.1	1.49179	91.9862	100 - 13.2 - 1.01		161.133	1	33.9152																																	x	x		x	x
6454955	3-(4-methylcyclohex-3-en-1-yl)butanoic acid	C11H18O2	M+H-H2O	49.5	57.6	1.39811	91.4122	100 - 12.2 - 1.09		165.128	1	29.3953																																		x		x	x
7035406	(1S,6R)-1-ethynyl-2,2,6-trimethylcyclohexan-1-ol	C11H18O	2M+H	49.5	53.6	-0.0822446	94.1427	100 - 12.1 - 0.878		333.279	1	30.0109																																				x	x
53470661	[(8S,9R,10S,11S,13S,14S,17R)-9-fluoro-11-hydroxy-17-(2-hydroxyacetyl)-10,13-dimethyl-3-oxo-6,7,8,11,12,14,15,16-octahydrocyclopenta[a]phenanthren-17-yl] butanoate	C25H33FO6	M+H	49.5	51.1	-0.362349	96.7951	100 - 27.6 - 4.91 - 0.653		449.233	1	16.1138																																x	x				x
2244	Aspirin	C9H8O4	M+H	49.5	50.6	1.70891	98.8006	100 - 9.98 - 1.27		181.05	1	31.5892																x
442021	Brucine	C23H26N2O4	M+2H	49.5	51.5	1.89538	98.5163	100 - 26.1 - 4.08 - 0.474		198.102	2	32.6062																																x	x			x	x
92210	2-ethyl-4-methyl-1,3-dioxolane	C6H12O2	M+H-H2O	49.4	53	2.10964	96.6044	100 - 6.7 - 0.601		99.0807	1	15.6341																																				x
105402	nonyl 3-sulfanylpropanoate	C12H24O2S	2M+Na	49.4	73.8	3.15183	76.7939	100 - 14.1 - 5.86 - 0.698		487.29	1	32.0687	x		x		x	x		x	x	x	x		x	x	x	x		x	x	x	x		x			x	x	x	x	x	x
170615	methyl 2-(3-oxo-2-propylcyclopentyl)acetate	C11H18O3	M+H-H2O	49.4	52.4	-0.776743	95.5029	100 - 12.2 - 1.3		181.122	1	20.4805																																				x	x
3017021	cycloocten-1-ol	C8H14O	M+H-H2O	49.4	51.9	2.89083	98.4274	100 - 8.85 - 0.55		109.102	1	35.0712																																				x	x
3018077	10-aminodec-6-enoic acid	C10H19NO2	M+H-H2O	49.4	49.7	-0.391878	97.9055	100 - 11.5 - 1.01		168.138	1	14.499																																x	x
5319367	(1S,4R)-1-methyl-4-propan-2-ylcyclohex-2-en-1-ol	C10H18O	M+H	49.4	57.7	-0.0168841	89.4298	100 - 11.1 - 0.759		155.143	1	32.412						x	x		x	x	x	x
5842785	(E)-3-(4-phenylphenyl)prop-2-enoic acid	C15H12O2	M+Na	49.4	50.3	-0.99218	98.1731	100 - 16.4 - 1.67 - 0.128		247.073	1	22.2059																													x	x	x
135853569	1-[(2-dodecan-4-ylphenyl)diazenyl]naphthalen-2-ol	C28H36N2O	2M+H	49.4	57.5	-0.934456	90.7626	100 - 31.5 - 4.99 - 0.533		833.572	1	26.1119
7967	cyclohexanone	C6H10O	M+H-H2O	49.3	54.5	4.5365	97.2109	100 - 6.64 - 0.391		81.0703	1	25.8105												x
11419	2-methylcyclohexan-1-one	C7H12O	M+H-H2O	49.3	52.6	3.77186	98.3621	100 - 7.75 - 0.465		95.0859	1	29.0415																																x		x	x	x	x
19576	2-ethylcyclohexan-1-ol	C8H16O	M+H-H2O	49.3	56.9	2.43804	92.5211	100 - 8.87 - 0.552		111.117	1	33.331																																				x
88268	2,2,5-trimethylcyclohept-4-en-1-one	C10H16O	M+H-H2O	49.3	52.2	0.296689	94.8754	100 - 11 - 0.756		135.117	1	25.8342																																		x		x	x
114507	4,4,6-trimethylcyclohex-2-en-1-one	C9H14O	M+H-H2O, M+H	49.3	52.8	1.74847	95.6336	100 - 9.93 - 0.646	138.105	121.101	1	32.4329						x	x		x		x
120062	2-[2-[2-[2-[2-[2-[2-[2-[2-[2-[2-[2-[2-[2-(2-hydroxyethoxy)ethoxy]ethoxy]ethoxy]ethoxy]ethoxy]ethoxy]ethoxy]ethoxy]ethoxy]ethoxy]ethoxy]ethoxy]ethoxy]ethanol	C30H62O16	M+Na	49.3	57.8	-0.922895	89.7307	100 - 33.8 - 8.81 - 1.69 - 0.277		701.392	1	12.405																																				x	x
3024241	1-[[5-(hydroxymethyl)furan-2-yl]methoxy]propan-2-ol	C9H14O4	M+H-H2O	49.3	51.3	0.142495	95.3079	100 - 10 - 1.27		169.086	1	25.2395																																x				x	x
5319367	(1S,4R)-1-methyl-4-propan-2-ylcyclohex-2-en-1-ol	C10H18O	M+H-H2O	49.3	51.3	0.569044	95.8748	100 - 11.1 - 0.759		137.133	1	31.5054						x	x	x	x		x	x
11402004	6-hydroxybenzo[c][2,1]benzoxaphosphinine 6-oxide	C12H9O3P	M+H-H2O	49.3	48.5	0.322461	98.2789	100 - 13.2 - 1.42 - 0.111		215.026	1	22.9282																																x	x			x
21118182	(3,5-dimethylcyclohexen-1-yl)methanol	C9H16O	M+H-H2O	49.3	50.7	1.37126	97.3682	100 - 9.96 - 0.648		123.117	1	31.5054						x	x	x	x	x	x	x		x
439280	Oxitriptan 1	C11H12N2O3	M+H	49.3	48.7	-0.520908	98.4809	100 - 12.9 - 1.38 - 0.107		221.092	1	16.0669																															x
39	4,4-dimethyloxolane-2,3-dione	C6H8O3	M+H-H2O	49.2	51.8	2.15572	96.8236	100 - 6.7 - 0.806		111.044	1	22.6583																																				x	x
10400	cycloheptanone	C7H12O	M+H-H2O	49.2	54	3.90936	96.8111	100 - 7.75 - 0.465		95.086	1	33.2157																																				x
65553	1-[(3R,5R,8S,9S,10S,11S,13S,14S,17S)-3,11-dihydroxy-10,13-dimethyl-2,3,4,5,6,7,8,9,11,12,14,15,16,17-tetradecahydro-1H-cyclopenta[a]phenanthren-17-yl]-2-hydroxyethanone	C21H34O4	M+H-H2O, M+H	49.2	50.8	-0.245741	95.6661	100 - 23.3 - 3.4 - 0.373	350.246	351.253	1	32.8464																																				x	x
87938	1-prop-2-ynylcyclohexan-1-ol	C9H14O	M+H-H2O	49.2	58.5	2.67721	90.4327	100 - 9.93 - 0.646		121.102	1	35.9987																																		x		x	x
166345	2-ethylideneundec-10-enal	C13H22O	M+H-H2O, M+H	49.2	50.6	0.0891113	95.3525	100 - 14.4 - 1.16	194.167	177.164	1	32.4329						x	x		x		x
14694051	[3-hydroxy-2-[[3-hydroxy-2,2-bis(hydroxymethyl)propoxy]methyl]-2-(hydroxymethyl)propyl] acetate	C12H24O8	2M+Na	49.2	58.7	-1.73373	89.1651	100 - 13.6 - 2.49 - 0.255		615.282	1	1.83915																																					x
71188	Enrofloxacin	C19H22FN3O3	M+H-H2O, M+H	49.2	66.5	-4.25416	84.5993	100 - 22 - 2.93 - 0.289	359.163	360.17	1	19.4061																																	x			x
11418	2-methylcyclohexan-1-ol	C7H14O	M+H-H2O	49.1	52.5	3.39894	97.1501	100 - 7.77 - 0.466		97.1016	1	29.031																																x				x	x
11418	2-methylcyclohexan-1-ol	C7H14O	M+H-H2O	49.1	54.2	3.2208	95.0438	100 - 7.77 - 0.466		97.1015	1	31.3087												x
70670	ethyl 2-(triphenyl-lambda5-phosphanylidene)acetate	C22H21O2P	M+H	49.1	51.2	-0.924749	95.3766	100 - 24.1 - 3.19 - 0.302		349.135	1	9.41647																								x	x
89487	3-methylcyclohex-2-en-1-ol	C7H12O	M+H-H2O	49.1	53.2	4.08124	97.1099	100 - 7.75 - 0.465		95.086	1	30.2599																																				x	x
98428	2-ethoxycyclohexan-1-ol	C8H16O2	M+H-H2O	49.1	51.5	2.41873	97.0446	100 - 8.91 - 0.761		127.112	1	33.3205																																				x
175282	5-(2-hydroxy-2-methylpropylidene)cyclohex-3-ene-1-carbaldehyde	C11H16O2	M+H-H2O, M+H	49.1	53.2	0.0433748	92.3694	100 - 12.2 - 1.09	180.115	163.112	1	25.8447																																x	x	x	x	x	x
3017021	cycloocten-1-ol	C8H14O	M+H-H2O	49.1	51.7	2.01968	95.9579	100 - 8.85 - 0.55		109.101	1	31.5054				x		x	x	x	x	x	x	x						x								x			x		x
3019826	2-[2-[4-(2-hydroxyethoxy)but-2-ynoxy]ethoxy]ethanol	C10H18O5	M+H-H2O	49.1	55.6	4.31833	94.7475	100 - 11.2 - 1.6 - 0.132		201.113	1	27.2307																																x	x			x	x
3020350	2-(2-methylprop-2-enoyloxy)ethyl 6-hydroxyhexanoate	C12H20O5	M+H-H2O, M+H	49.1	49.5	0.249952	96.3955	100 - 13.4 - 1.85 - 0.168	244.131	245.138	1	23.3868																																				x
3022846	methyl 2-[[4-(4-methylpent-3-enyl)cyclohex-3-en-1-yl]methylideneamino]benzoate	C21H27NO2	M+H-H2O	49.1	47.7	-0.315956	98.2961	100 - 23.5 - 3.04 - 0.284		308.201	1	13.8589																				x
86071640	1,8,15,22,29,36-hexazacyclodotetracontane-2,9,16,23,30,37-hexone	C36H66N6O6	M+2H, M+H, M+Na	49.1	47	-0.327993	98.9238	100 - 42.1 - 9.89 - 1.68 - 0.226	678.504	701.493	1	11.8023
564	6-aminohexanoic acid	C6H13NO2	M+H-H2O	49	47.2	0.85724	98.9337	100 - 7.08 - 0.626		114.091	1	8.39583								x
7011	2-phenylbutanamide	C10H13NO	M+H-H2O	49	57.8	-1.65648	89.1574	100 - 11.4 - 0.793		146.096	1	11.7424																								x	x
102703	3-hydroxybutyl acetate	C6H12O3	M+H	49	49.2	0.615152	96.6278	100 - 6.74 - 0.809		133.086	1	15.3851																																	x				x
277782	methyl 4-(3,7,12-trihydroxy-10,13-dimethyl-2,3,4,5,6,7,8,9,11,12,14,15,16,17-tetradecahydro-1H-cyclopenta[a]phenanthren-17-yl)pentanoate	C25H42O5	2M+H	49	69.4	-3.93596	80.1896	100 - 27.7 - 4.72 - 0.6		845.61	1	32.8464																																x	x	x	x	x	x
441305	(2R,3R,4R,5R)-2-[(1S,2S,3R,4S,6R)-4,6-diamino-3-[(2R,3R,6S)-3-amino-6-[1-(methylamino)ethyl]oxan-2-yl]oxy-2-hydroxycyclohexyl]oxy-5-methyl-4-(methylamino)oxane-3,5-diol	C21H43N5O7	M+H	49	60	-2.49692	87.7567	100 - 25.3 - 4.51 - 0.602		478.322	1	32.2																																				x
3020350	2-(2-methylprop-2-enoyloxy)ethyl 6-hydroxyhexanoate	C12H20O5	M+H-H2O, M+H	49	51.8	0.114923	93.3035	100 - 13.4 - 1.85 - 0.168	244.131	245.138	1	26.7198																																	x			x
3023233	2-ethyl-2-[[2-(hydroxymethyl)-2-[2-(hydroxymethyl)butoxymethyl]butoxy]methyl]propane-1,3-diol	C17H36O6	M+Na	49	48.9	-1.25068	97.6744	100 - 19 - 2.94 - 0.331		359.24	1	15.1756																																x	x
21118182	(3,5-dimethylcyclohexen-1-yl)methanol	C9H16O	M+H-H2O	49	52.6	2.08951	94.7481	100 - 9.96 - 0.648		123.117	1	35.0816																																				x	x
439280	Oxitriptan 1	C11H12N2O3	M+Na	49	54.6	-0.424452	90.6723	100 - 12.9 - 1.38 - 0.107		243.074	1	21.5839																																				x
66328	methyl 2-oxocyclopentane-1-carboxylate	C7H10O3	M+H	48.9	49.3	0.450382	95.5015	100 - 7.8 - 0.88		143.07	1	22.6769																																				x	x
81248	2-[2-[2-[2-[2-[2-[2-[2-[2-[2-[2-(2-hydroxyethoxy)ethoxy]ethoxy]ethoxy]ethoxy]ethoxy]ethoxy]ethoxy]ethoxy]ethoxy]ethoxy]ethanol	C24H50O13	M+Na	48.9	50.7	-1.05298	95.2283	100 - 27 - 6.18 - 1.01 - 0.144		569.314	1	11.5509																																				x	x
87938	1-prop-2-ynylcyclohexan-1-ol	C9H14O	M+H-H2O, M+H	48.9	54.4	1.60347	91.9697	100 - 9.93 - 0.646	138.105	139.112	1	33.9047																																		x		x	x
88829	2-[2-[2-(2-hydroxyethoxy)ethoxy]ethoxy]ethyl 2-methylprop-2-enoate	C12H22O6	M+H-H2O	48.9	47.5	-0.101323	96.888	100 - 13.5 - 2.07 - 0.197		245.138	1	21.9021																															x
98328	cyclooct-2-en-1-ol	C8H14O	M+H-H2O, M+H	48.9	50.2	1.67821	96.2123	100 - 8.85 - 0.55	126.105	109.101	1	32.4329						x	x		x		x
109785	2-[2-[2-[2-[2-[2-[2-[2-[2-[2-(2,4-dipentylphenoxy)ethoxy]ethoxy]ethoxy]ethoxy]ethoxy]ethoxy]ethoxy]ethoxy]ethoxy]ethanol	C36H66O11	M+Na	48.9	60.3	0.216626	84.5849	100 - 40.1 - 10.1 - 1.9 - 0.292		697.45	1	27.4253																													x
114507	4,4,6-trimethylcyclohex-2-en-1-one	C9H14O	M+H-H2O, M+H	48.9	50.4	3.00825	97.5792	100 - 9.93 - 0.646	138.105	121.102	1	30.2495																																				x	x
3017021	cycloocten-1-ol	C8H14O	M+H-H2O	48.9	50.8	3.52415	98.0382	100 - 8.85 - 0.55		109.102	1	29.9795																																x				x	x
6451868	(1E,3Z)-13-oxabicyclo[10.1.0]trideca-1,3-diene	C12H18O	M+H-H2O, M+H	48.9	51	-0.255456	93.6495	100 - 13.2 - 1.01	178.136	161.132	1	25.8447																																x	x	x		x	x
11970929	3-(1,3-dioxolan-2-yl)propan-1-ol	C6H12O3	M+H	48.9	48.6	0.404376	96.3095	100 - 6.74 - 0.809		133.086	1	13.1964																																	x			x	x
12618691	(1S,4S)-1-methyl-4-prop-1-en-2-ylcyclohex-2-en-1-ol	C10H16O	M+H-H2O	48.9	48.4	1.44621	97.7099	100 - 11 - 0.756		135.117	1	27.7477						x			x
21118182	(3,5-dimethylcyclohexen-1-yl)methanol	C9H16O	M+H-H2O	48.9	48.8	2.33319	98.4909	100 - 9.96 - 0.648		123.117	1	28.2711																																				x	x
6544	Isophorone	C9H14O	M+H, 2M+Na	48.9	50.4	3.037	97.7422	100 - 9.93 - 0.646	138.105	139.112	1	31.4785																																				x	x
13849	Pentadecanoic acid	C15H30O2	M+H	48.9	62.5	-0.951094	83.0079	100 - 16.6 - 1.71 - 0.131		243.232	1	29.2462
62835	4-hydroxy-2,3-dimethyl-2H-furan-5-one	C6H8O3	M+H-H2O	48.8	53	1.80277	93.4062	100 - 6.7 - 0.806		111.044	1	15.1617
66377	5-ethyl-1-[(2R,4S,5R)-4-hydroxy-5-(hydroxymethyl)oxolan-2-yl]pyrimidine-2,4-dione	C11H16N2O5	M+H-H2O	48.8	49.8	0.0623191	94.4479	100 - 13 - 1.81 - 0.162		239.103	1	21.563																																	x
88829	2-[2-[2-(2-hydroxyethoxy)ethoxy]ethoxy]ethyl 2-methylprop-2-enoate	C12H22O6	M+H-H2O	48.8	56.8	1.41019	89.0768	100 - 13.5 - 2.07 - 0.197		245.139	1	27.1993																																x	x			x	x
92028	2,3-diacetyloxypropyl docosanoate	C29H54O6	M+Na, 2M+Na	48.8	46.2	0.895748	98.9238	100 - 32.2 - 6.25 - 0.901 - 0.105	498.392	521.382	1	35.0712																																				x	x
97959	2,5-dimethylcyclohexan-1-ol	C8H16O	M+H-H2O	48.8	51.3	3.4497	96.6193	100 - 8.87 - 0.552		111.117	1	28.5394						x	x		x		x
109785	2-[2-[2-[2-[2-[2-[2-[2-[2-[2-(2,4-dipentylphenoxy)ethoxy]ethoxy]ethoxy]ethoxy]ethoxy]ethoxy]ethoxy]ethoxy]ethoxy]ethanol	C36H66O11	M+H	48.8	51.8	-2.94679	95.4486	100 - 40.1 - 10.1 - 1.9 - 0.292		675.466	1	30.6407								x			x												x						x		x
114507	4,4,6-trimethylcyclohex-2-en-1-one	C9H14O	M+H-H2O	48.8	53	3.19487	94.7987	100 - 9.93 - 0.646		121.102	1	31.5414																																		x		x	x
3017534	undeca-1,5-dien-4-ol	C11H20O	M+H-H2O	48.8	49.3	0.838238	95.9116	100 - 12.2 - 0.881		151.148	1	29.8281						x	x		x		x	x
3024241	1-[[5-(hydroxymethyl)furan-2-yl]methoxy]propan-2-ol	C9H14O4	M+H, 2M+H	48.8	47.8	-1.38549	97.9526	100 - 10 - 1.27	186.089	373.185	1	17.4219														x									x								x
5743643	8-hydroxy-5,6,7,8-tetrahydro-1H-quinolin-2-one	C9H11NO2	M+H-H2O	48.8	49.6	1.36919	95.9594	100 - 10.3 - 0.888		148.076	1	26.4079																																	x
12618691	(1S,4S)-1-methyl-4-prop-1-en-2-ylcyclohex-2-en-1-ol	C10H16O	M+H-H2O, M+H	48.8	47.6	1.15626	97.6973	100 - 11 - 0.756	152.12	135.117	1	31.5054						x	x	x	x	x	x	x
14393376	(2R,3S,4S,5R,6R)-2-(hydroxymethyl)-6-propoxyoxane-3,4,5-triol	C9H18O6	2M+Na	48.8	53.9	-1.5506	91.8335	100 - 10.2 - 1.7 - 0.137		467.209	1	1.83915																																					x
20836307	(Z)-non-6-en-1-yn-4-ol	C9H14O	M+H-H2O	48.8	52.7	1.97078	93.8382	100 - 9.93 - 0.646		121.101	1	30.6931						x	x	x	x		x	x				x	x			x				x
21118182	(3,5-dimethylcyclohexen-1-yl)methanol	C9H16O	M+H-H2O	48.8	50.1	3.07711	97.6005	100 - 9.96 - 0.648		123.117	1	29.9795																																x				x	x
442021	Brucine	C23H26N2O4	M+2H	48.8	48.9	2.15074	97.6039	100 - 26.1 - 4.08 - 0.474		198.102	2	31.688																																x	x
6544	Isophorone	C9H14O	M+H-H2O, 2M+H, M+H, M+Na	48.8	50.9	0.178251	93.3479	100 - 9.93 - 0.646	138.104	277.216	1	25.8342																																x		x	x	x	x
7510	pyridin-3-ylmethanol	C6H7NO	M+H-H2O	48.7	46.8	1.77235	98.7116	100 - 6.97 - 0.413		92.0497	1	15.8645																																	x
7967	cyclohexanone	C6H10O	M+H-H2O	48.7	52.5	4.70677	96.2817	100 - 6.64 - 0.391		81.0703	1	35.0712																																				x	x
11419	2-methylcyclohexan-1-one	C7H12O	M+H-H2O	48.7	50.4	4.1352	97.836	100 - 7.75 - 0.465		95.086	1	28.5394							x
85999	2-butylidenecyclopentan-1-one	C9H14O	M+H-H2O	48.7	46.9	2.34755	99.3945	100 - 9.93 - 0.646		121.102	1	32.5538																																				x	x
135454	1,8-dihydroxy-3-methyl-6-[(3R,4R,5R,6S)-3,4,5-trihydroxy-6-methyloxan-2-yl]oxyanthracene-9,10-dione	C21H20O9	M+H-H2O	48.7	50.7	-0.554135	93.2823	100 - 23.3 - 4.44 - 0.613		399.107	1	23.4145													x	x	x	x	x	x	x
337778	methyl 3-amino-4-methylbenzoate	C9H11NO2	M+H	48.7	47.7	-0.439243	96.4082	100 - 10.3 - 0.888		166.086	1	19.1102											x						x								x
3019826	2-[2-[4-(2-hydroxyethoxy)but-2-ynoxy]ethoxy]ethanol	C10H18O5	M+H-H2O	48.7	45.4	0.247114	98.4291	100 - 11.2 - 1.6 - 0.132		201.112	1	22.6583																																	x			x
3023716	butyl 3-hydroxy-3,4-dimethyl-5-(2,6,6-trimethylcyclohex-2-en-1-yl)pent-4-enoate	C20H34O3	M+H-H2O	48.7	49.6	1.30814	95.3486	100 - 22.1 - 2.95 - 0.292		305.248	1	30.0482						x	x	x	x	x	x	x								x						x			x	x	x
9821139	9-dodecoxy-9-oxononanoic acid	C21H40O4	M+H-H2O	48.7	53.7	-0.560196	90.5762	100 - 23.3 - 3.42 - 0.375		339.289	1	30.0062				x				x			x	x																			x
71188	Enrofloxacin	C19H22FN3O3	M+H	48.7	57.8	-4.12469	90.4572	100 - 22 - 2.93 - 0.289		360.17	1	25.3757																																x	x
5281	Stearic acid	C18H36O2	M+H	48.7	61.3	-3.04588	85.6425	100 - 20 - 2.3 - 0.194		285.278	1	30.6617						x	x			x		x																	x		x
6525	1-ethynylcyclohexan-1-ol	C8H12O	M+H-H2O	48.6	55.2	2.98309	91.4268	100 - 8.83 - 0.548		107.086	1	28.8862														x
7967	cyclohexanone	C6H10O	M+H-H2O	48.6	50.4	4.36358	97.8441	100 - 6.64 - 0.391		81.0703	1	26.0518																																		x		x	x
66377	5-ethyl-1-[(2R,4S,5R)-4-hydroxy-5-(hydroxymethyl)oxolan-2-yl]pyrimidine-2,4-dione	C11H16N2O5	M+H-H2O	48.6	48.7	-0.115175	94.3442	100 - 13 - 1.81 - 0.162		239.103	1	22.3125																																				x	x
89262	8a-methyl-3,4,7,8-tetrahydro-2H-naphthalene-1,6-dione	C11H14O2	M+H-H2O	48.6	48.8	-0.91335	95.0519	100 - 12.1 - 1.08		161.096	1	26.7282																				x
111970	(4-aminophenyl)-bis(4-anilinophenyl)methanol	C31H27N3O	M+H-H2O	48.6	45.9	-0.685463	97.7261	100 - 35 - 6.14 - 0.722		440.212	1	22.3711																								x	x				x
3016965	cyclotetradec-2-en-1-one	C14H24O	M+H-H2O, M+H	48.6	47.9	-0.0681634	95.2271	100 - 15.5 - 1.32	208.183	191.179	1	32.4329						x	x		x		x
3017534	undeca-1,5-dien-4-ol	C11H20O	M+H-H2O	48.6	48.8	0.0676935	94.0973	100 - 12.2 - 0.881		151.148	1	31.5054						x	x	x	x		x	x
9825599	3-[3-[3-[3-[3-(2,3-dihydroxypropoxy)-2-hydroxypropoxy]-2-hydroxypropoxy]-2-hydroxypropoxy]-2-hydroxypropoxy]propane-1,2-diol	C18H38O13	M+Na	48.6	65.4	-1.69664	79.5467	100 - 20.4 - 4.65 - 0.665		485.22	1	2.04868																																					x
16205126	2-[2-[(Z)-octadec-9-enoyl]oxypropanoyloxy]propanoic acid	C24H42O6	M+H	48.6	47.9	0.319112	95.3966	100 - 26.7 - 4.65 - 0.608		427.306	1	29.33								x				x
6115	aniline	C6H7N	M+H	48.5	47	3.14068	99.4598	100 - 6.94 - 0.205		94.0654	1	10.2381																																x	x
14291	3,5-dimethylcyclohex-2-en-1-one	C8H12O	M+H-H2O, M+H	48.5	49.9	2.45958	95.5498	100 - 8.83 - 0.548	124.089	125.096	1	32.4329						x	x		x		x
62835	4-hydroxy-2,3-dimethyl-2H-furan-5-one	C6H8O3	M+H-H2O	48.5	47.6	1.8826	97.3125	100 - 6.7 - 0.806		111.044	1	17.4274																																				x	x
66328	methyl 2-oxocyclopentane-1-carboxylate	C7H10O3	M+H	48.5	48.7	1.0751	94.9425	100 - 7.8 - 0.88		143.07	1	24.1572																																				x
100147	12-hydroxyoctadecanamide	C18H37NO2	M+H-H2O	48.5	46.7	-0.858085	97.0514	100 - 20.3 - 2.37 - 0.203		282.279	1	32.4329						x	x		x		x
112832	ethyl 2-(3,6,6,9,9-pentamethyl-1,2,4,5-tetraoxonan-3-yl)acetate	C14H26O6	M+H-H2O, M+Na	48.5	44.5	-0.576223	98.837	100 - 15.7 - 2.38 - 0.245	290.173	313.162	1	17.8964																																					x
113527	4-[(4-methylidenecyclohexyl)methoxy]-4-oxobutanoic acid	C12H18O4	M+2H	48.5	51.3	1.90645	93.3326	100 - 13.3 - 1.64 - 0.14		114.068	2	26.7303																																				x
118322	3-methylcyclopentadec-4-en-1-one	C16H28O	M+H-H2O, M+H	48.5	47.6	-0.149462	95.1231	100 - 17.7 - 1.67 - 0.112	236.214	219.211	1	32.4329						x	x		x		x
3018795	9-hydroxyundeca-4,10-dienal	C11H18O2	M+H-H2O	48.5	54.8	1.23382	89.0292	100 - 12.2 - 1.09		165.128	1	32.8464																																		x		x	x
6506496	(5Z)-3-methylcyclohexadec-5-en-1-one	C17H30O	M+H-H2O, M+H	48.5	47.9	-0.312703	95.1515	100 - 18.8 - 1.87 - 0.131	250.23	233.226	1	32.4329						x	x		x		x
62485	Octrizole	C20H25N3O	M+H	48.5	49.8	2.59517	95.739	100 - 23.1 - 2.74 - 0.225		324.208	1	29.6838														x
989	3-hydroxy-4,4-dimethyloxolan-2-one	C6H10O3	M+H	48.4	51.1	4.42445	96.0724	100 - 6.72 - 0.807		131.071	1	30.3333																																	x			x	x
11418	2-methylcyclohexan-1-ol	C7H14O	M+H-H2O	48.4	49.1	2.9919	96.3053	100 - 7.77 - 0.466		97.1015	1	25.8105												x
11599	hexa-1,4-diene	C6H10	M+H	48.4	50.2	4.87039	97.3894	100 - 6.6 - 0.183		83.0859	1	31.1621						x	x	x	x		x	x
13097	diphenylphosphorylbenzene	C18H15OP	M+Na	48.4	47.1	2.81693	97.9579	100 - 19.7 - 2.04 - 0.147		301.076	1	18.3549																																x	x
88829	2-[2-[2-(2-hydroxyethoxy)ethoxy]ethoxy]ethyl 2-methylprop-2-enoate	C12H22O6	M+H-H2O	48.4	45.9	0.330511	96.5308	100 - 13.5 - 2.07 - 0.197		245.138	1	22.612														x										x	x
106864	3,5-bis(hydroxymethyl)oxan-4-one	C7H12O4	M+H-H2O	48.4	44.7	0.0128228	97.4678	100 - 7.86 - 1.09		143.07	1	15.4375																																				x	x
117600	2-pentylidenecyclohexan-1-one	C11H18O	M+H-H2O	48.4	48.7	0.722948	94.3707	100 - 12.1 - 0.878		149.133	1	30.4126						x	x	x	x		x	x					x			x					x
6365389	(4Z)-cyclopentadec-4-en-1-one	C15H26O	M+H-H2O, M+H	48.4	47.7	-0.410133	94.6491	100 - 16.6 - 1.49	222.198	205.195	1	32.4329						x	x		x		x
6452237	2-[2-[2-(2-propan-2-yloxyethoxy)ethoxy]ethoxy]ethanol	C11H24O5	M+Na	48.4	58	-3.15399	87.5336	100 - 12.4 - 1.73 - 0.151		259.151	1	27.1888																																x	x			x	x
11309555	(1R,6R)-6-methylcyclohex-3-ene-1-carboxylic acid	C8H12O2	M+H-H2O	48.4	51.3	-0.502033	91.2208	100 - 8.87 - 0.757		123.08	1	21.2614																																		x		x	x
21118774	2,3-diethyl-4,4-dimethylcyclohex-2-en-1-one	C12H20O	M+H-H2O	48.4	53.2	-0.724219	89.9439	100 - 13.2 - 1.01		163.148	1	25.8447																																x	x	x		x	x
22838289	2,3-dihydroxypropyl (2S)-5-oxopyrrolidine-2-carboxylate	C8H13NO5	2M+H	48.4	57.1	2.95744	88.1877	100 - 9.36 - 1.42 - 0.105		407.167	1	20.9035																				x				x		x
54684708	5-hexyl-4-hydroxy-2-undecyl-2,3-dihydropyran-6-one	C22H40O3	M+H-H2O, M+H	48.4	49.8	-1.30071	93.812	100 - 24.4 - 3.46 - 0.361	352.297	353.305	1	30.8653																																				x	x
24803	3-methoxybutanoic acid	C5H10O3	M+H-H2O	48.3	51.9	3.59281	93.9997	100 - 5.64 - 0.746		101.06	1	30.3437																																				x	x
89487	3-methylcyclohex-2-en-1-ol	C7H12O	M+H-H2O	48.3	50.9	4.44044	95.8625	100 - 7.75 - 0.465		95.086	1	31.5414																																				x
189821	[2-[(1S,2S,4R,8S,9S,11S,12S,13R)-11-hydroxy-6,9,13-trimethyl-16-oxo-5-oxa-7-azapentacyclo[10.8.0.02,9.04,8.013,18]icosa-6,14,17-trien-8-yl]-2-oxoethyl] acetate	C25H31NO6	M+H-H2O	48.3	51.1	-1.2453	91.7226	100 - 28 - 5 - 0.67		424.211	1	6.11232								x
2734735	(2R,3R,4R)-2-(hydroxymethyl)-3,4-dihydro-2H-pyran-3,4-diol	C6H10O4	M+H-H2O	48.3	49.1	1.11572	93.8039	100 - 6.76 - 1.02		129.055	1	15.896																																		x		x
3017534	undeca-1,5-dien-4-ol	C11H20O	M+H-H2O	48.3	50.1	0.152608	91.5117	100 - 12.2 - 0.881		151.148	1	31.1726						x	x	x	x		x	x
4184941	3-[3-(3-methoxypropoxy)propoxy]propyl prop-2-enoate	C13H24O5	M+H-H2O	48.3	50.1	-0.38259	91.8297	100 - 14.5 - 2.01 - 0.189		243.159	1	27.6473																																x	x			x
9821139	9-dodecoxy-9-oxononanoic acid	C21H40O4	M+H-H2O, M+H	48.3	46.8	0.934307	95.8554	100 - 23.3 - 3.42 - 0.375	356.293	339.29	1	28.5499												x
442021	Brucine	C23H26N2O4	M+2H	48.3	46.1	1.57484	97.1428	100 - 26.1 - 4.08 - 0.474		198.102	2	33.121																																x	x			x	x
10363	6-methyl-3-propan-2-ylcyclohex-2-en-1-one	C10H16O	M+H-H2O, M+H	48.2	47	2.48214	96.7961	100 - 11 - 0.756	152.12	135.117	1	30.2495																																				x
11419	2-methylcyclohexan-1-one	C7H12O	M+H-H2O	48.2	47.8	4.50795	98.48	100 - 7.75 - 0.465		95.086	1	29.99																																x				x	x
61531	2-methyl-3-pent-2-enylcyclopent-2-en-1-one	C11H16O	M+H-H2O, M+H	48.2	51	-1.86132	92.0107	100 - 12.1 - 0.876	164.12	147.117	1	31.5054						x	x	x	x	x	x	x
69856	4,6-dimethyl-2-oxo-1H-pyridine-3-carbonitrile	C8H8N2O	M+H-H2O, M+H	48.2	42.2	0.221943	99.2865	100 - 9.51 - 0.61	148.064	149.071	1	18.2816																																x	x
102149	1-[(3S,5S,8S,9S,10S,11R,13S,14S,16R,17R)-3,11,17-trihydroxy-10,13,16-trimethyl-1,2,3,4,5,6,7,8,9,11,12,14,15,16-tetradecahydrocyclopenta[a]phenanthren-17-yl]ethanone	C22H36O4	M+Na	48.2	43.3	-1.08506	98.8837	100 - 24.4 - 3.66 - 0.41		387.25	1	30.6093							x	x				x								x						x		x	x	x	x
283592	1,8-diazacyclotetradecane-2,7-dione	C12H22N2O2	M+H-H2O	48.2	44.1	-0.820465	97.7997	100 - 14 - 1.32		209.165	1	8.31115
3020890	3,7-dimethyl-1-(2-phenylethoxy)octane-1,7-diol	C18H30O3	M+H-H2O, M+H	48.2	43.6	0.946871	98.5908	100 - 19.9 - 2.5 - 0.234	294.22	277.216	1	32.8464																																		x		x	x
5280450	(9Z,12Z)-octadeca-9,12-dienoic acid	C18H32O2	M+H-H2O	48.2	52.5	-0.0147359	88.5351	100 - 19.9 - 2.29 - 0.193		263.237	1	35.9987																																		x		x	x
6432271	(1S,2S)-2-methylcyclopentan-1-ol	C6H12O	M+H-H2O	48.2	51	4.29924	95.1295	100 - 6.67 - 0.393		83.086	1	29.031																																x				x	x
7035406	(1S,6R)-1-ethynyl-2,2,6-trimethylcyclohexan-1-ol	C11H18O	M+H-H2O	48.2	48.4	0.405574	92.919	100 - 12.1 - 0.878		149.133	1	25.8447																																		x		x	x
7035406	(1S,6R)-1-ethynyl-2,2,6-trimethylcyclohexan-1-ol	C11H18O	M+H-H2O	48.2	43.8	0.808523	97.9932	100 - 12.1 - 0.878		149.133	1	29.6629						x	x	x	x		x	x		x									x	x	x
16205568	methyl N-[2-(2-hydroxyethylcarbamoyl)phenyl]carbamate	C11H14N2O4	M+H-H2O, M+H	48.2	42.7	0.540104	98.7592	100 - 12.9 - 1.59 - 0.134	238.095	221.092	1	18.2816
21118182	(3,5-dimethylcyclohexen-1-yl)methanol	C9H16O	M+H-H2O	48.2	53.5	2.62607	90.412	100 - 9.96 - 0.648		123.117	1	32.9753						x	x		x		x
135787004	2-[4-[(4-anilinophenyl)-(4-phenyliminocyclohexa-2,5-dien-1-ylidene)methyl]anilino]benzenesulfonic acid	C37H29N3O3S	M+Na	48.2	45.2	-1.47665	97.7949	100 - 42.4 - 13.9 - 3.31 - 0.6		618.181	1	22.3397																								x	x
7521	2-ethenylpyridine	C7H7N	M+H	48.1	46.3	3.08231	97.6378	100 - 8.02 - 0.28		106.065	1	17.0841																																x	x
11418	2-methylcyclohexan-1-ol	C7H14O	M+H-H2O	48.1	49.5	2.14541	93.757	100 - 7.77 - 0.466		97.1014	1	34.0786		x				x	x	x	x	x	x	x											x
69361	4-amino-4-methylpentan-2-one	C6H13NO	M+H-H2O	48.1	48.8	1.10893	93.0578	100 - 7.04 - 0.418		98.0966	1	12.0932																																x	x
79095	3-ethylcyclopentene	C7H12	M+H	48.1	52.2	4.91506	94.2035	100 - 7.71 - 0.256		97.1016	1	31.5414																																				x
86777	6-methyl-3-propan-2-ylcyclohex-2-en-1-ol	C10H18O	M+H-H2O, M+H	48.1	45.1	1.77095	97.3134	100 - 11.1 - 0.759	154.136	137.133	1	29.8224																																x				x	x
88268	2,2,5-trimethylcyclohept-4-en-1-one	C10H16O	M+H-H2O, M+H	48.1	46	1.53816	96.4712	100 - 11 - 0.756	152.12	135.117	1	29.8281						x	x					x		x
93199	4-(4-methylpent-3-enyl)cyclohex-3-ene-1-carbaldehyde	C13H20O	M+H-H2O, M+H	48.1	47.8	-0.197841	92.8631	100 - 14.3 - 1.16	192.151	175.148	1	31.5054						x	x	x	x	x	x	x
97959	2,5-dimethylcyclohexan-1-ol	C8H16O	M+H-H2O	48.1	51.2	3.12204	92.8636	100 - 8.87 - 0.552		111.117	1	30.2599																																				x
99775	3-prop-2-ynoxypropane-1,2-diol	C6H10O3	M+H-H2O	48.1	47.6	-0.242385	93.0009	100 - 6.72 - 0.807		113.06	1	22.3921																				x				x	x
11770512	3-[(3aS,4S,7aS)-7a-methyl-1,5-dioxo-2,3,3a,4,6,7-hexahydroinden-4-yl]propanoic acid	C13H18O4	M+H-H2O	48.1	48	-1.0822	94.0008	100 - 14.4 - 1.79 - 0.158		221.117	1	23.0182			x					x
13690	Azacyclotridecan-2-one	C12H23NO	M+H	48.1	45.4	0.0428942	95.2291	100 - 13.6 - 1.07		198.185	1	29.8281						x	x		x		x	x
7439	2-methyl-5-prop-1-en-2-ylcyclohex-2-en-1-one	C10H14O	M+H-H2O, M+H	48	43.9	0.535169	96.9061	100 - 11 - 0.754	150.105	133.101	1	30.4126						x	x	x	x		x						x
11418	2-methylcyclohexan-1-ol	C7H14O	M+H-H2O	48	45.5	2.67516	97.6007	100 - 7.77 - 0.466		97.1015	1	32.4329						x	x		x		x
11419	2-methylcyclohexan-1-one	C7H12O	M+H-H2O	48	45.6	4.00921	99.1092	100 - 7.75 - 0.465		95.086	1	25.8105								x			x	x																			x
14291	3,5-dimethylcyclohex-2-en-1-one	C8H12O	M+H-H2O	48	47.8	1.82007	94.3251	100 - 8.83 - 0.548		107.086	1	28.761																																x	x			x	x
35785	1-(2-methyl-5-propan-2-ylcyclohex-2-en-1-yl)propan-1-one	C13H22O	M+H-H2O	48	46.3	1.16885	94.8538	100 - 14.4 - 1.16		177.164	1	30.2495																																				x
86784	1-pyridin-2-ylethanol	C7H9NO	M+H-H2O, M+Na	48	44.7	2.3183	97.7914	100 - 8.08 - 0.49	123.069	106.065	1	25.1162																																x	x				x
104238	1-(2-hydroxyethyl)pyridin-1-ium-3-carboxylate	C8H9NO3	M+H-H2O	48	45.7	1.20357	95.8095	100 - 9.24 - 0.996		150.055	1	23.5101																																x	x
106444	bis(4-aminophenyl)-(4-anilinophenyl)methanol	C25H23N3O	M+H-H2O	48	44.6	-1.38225	96.851	100 - 28.4 - 4.1 - 0.401		364.18	1	17.0785																								x	x
113527	4-[(4-methylidenecyclohexyl)methoxy]-4-oxobutanoic acid	C12H18O4	M+2H	48	46.2	2.37088	96.7698	100 - 13.3 - 1.64 - 0.14		114.068	2	23.3868																																				x
642507	3-[(E)-but-2-enyl]-2,4,4-trimethylcyclohex-2-en-1-one	C13H20O	M+H-H2O, M+H	48	47.5	-0.411251	92.7823	100 - 14.3 - 1.16	192.151	175.148	1	25.8447																																		x		x	x
12618691	(1S,4S)-1-methyl-4-prop-1-en-2-ylcyclohex-2-en-1-ol	C10H16O	M+H-H2O	48	48.3	0.683373	92.5782	100 - 11 - 0.756		135.117	1	30.6826						x	x	x	x		x	x					x			x				x	x
21199136	4-(2-hydroxypropoxycarbonyl)benzoic acid	C11H12O5	M+H-H2O	48	44.7	-0.965541	96.5294	100 - 12.2 - 1.71 - 0.148		207.065	1	23.404													x	x	x	x	x	x	x
13097	Triphenylphosphine oxide	C18H15OP	M+H, M+Na	48	52	-0.792153	88.8478	100 - 19.7 - 2.04 - 0.147	278.086	279.093	1	18.3602																								x	x
6544	3,5,5-trimethylcyclohex-2-en-1-one	C9H14O	M+H-H2O	47.9	49.2	3.36704	94.0708	100 - 9.93 - 0.646		121.102	1	30.8232																																x		x		x	x
7439	2-methyl-5-prop-1-en-2-ylcyclohex-2-en-1-one	C10H14O	M+H-H2O, M+H	47.9	47.7	0.773343	92.7717	100 - 11 - 0.754	150.105	133.101	1	25.8342																																		x		x	x
8079	cyclohexene	C6H10	M+H	47.9	49.7	3.26802	93.644	100 - 6.6 - 0.183		83.0858	1	23.9149																				x				x	x
11418	2-methylcyclohexan-1-ol	C7H14O	M+H-H2O	47.9	49.4	3.24249	93.9606	100 - 7.77 - 0.466		97.1015	1	35.0607																																				x	x
12328	6-methoxy-6-oxohexanoic acid	C7H12O4	M+H-H2O	47.9	44.2	0.453495	95.6272	100 - 7.86 - 1.09		143.07	1	20.4386																																				x
70709	nonanamide	C9H19NO	M+H-H2O	47.9	44	0.130298	95.5203	100 - 10.4 - 0.688		140.143	1	12.0932																																x	x
88268	2,2,5-trimethylcyclohept-4-en-1-one	C10H16O	M+H-H2O, M+H	47.9	44	2.22039	97.8916	100 - 11 - 0.756	152.12	135.117	1	29.8224																																x	x			x	x
102243	[2-[(6S,8S,9R,10S,11S,13S,14S)-6,9-difluoro-11-hydroxy-10,13-dimethyl-3-oxo-7,8,11,12,14,15-hexahydro-6H-cyclopenta[a]phenanthren-17-yl]-2-oxoethyl] acetate	C23H26F2O5	2M+Na	47.9	59.4	1.20704	81.3929	100 - 25.4 - 4.11 - 0.499		863.34	1	21.5839
107382	cyclododeca-5,9-diene-1,2-diol	C12H20O2	M+H-H2O	47.9	55	2.20668	87.3299	100 - 13.3 - 1.22		179.143	1	33.8942																																				x	x
13690	Azacyclotridecan-2-one	C12H23NO	M+H	47.9	41.7	1.03417	98.8619	100 - 13.6 - 1.07		198.185	1	29.8224																																x
13690	Azacyclotridecan-2-one	C12H23NO	M+H	47.9	42.8	0.0826881	96.9955	100 - 13.6 - 1.07		198.185	1	31.5054						x	x	x	x		x	x																	x
11419	2-methylcyclohexan-1-one	C7H12O	M+H-H2O	47.8	46.9	3.56562	96.4532	100 - 7.75 - 0.465		95.0859	1	31.5054						x	x	x	x		x	x
17083	11-aminoundecanoic acid	C11H23NO2	M+H-H2O	47.8	43.9	0.0513831	95	100 - 12.6 - 1.14		184.17	1	31.5159						x	x		x		x
25868	4-aminobutan-1-ol	C4H11NO	M+H-H2O	47.8	45.7	4.96222	98.8073	100 - 4.86 - 0.299		72.0812	1	19.4899																																x	x
72853	13-cyclopent-2-en-1-yltridecanoic acid	C18H32O2	M+H-H2O	47.8	43.4	1.51062	97.5583	100 - 19.9 - 2.29 - 0.193		263.237	1	30.7394																																x				x	x
73744	2-[4-[2-[4-(1,3-benzoxazol-2-yl)phenyl]ethenyl]phenyl]-1,3-benzoxazole	C28H18N2O2	M+Na	47.8	41.3	-0.69294	98.3538	100 - 31.3 - 5.14 - 0.589		437.126	1	30.3603												x																x
77961	cycloheptanecarbaldehyde	C8H14O	M+H-H2O	47.8	43.7	3.06979	99.0037	100 - 8.85 - 0.55		109.102	1	27.0317																																		x		x	x
86671	7,8a-dimethyl-3-prop-1-en-2-yl-2,3,4,4a,5,8-hexahydronaphthalen-1-one	C15H22O	M+H-H2O	47.8	42	-0.882892	97.8554	100 - 16.5 - 1.48		201.164	1	29.6629						x					x			x									x	x	x	x
87938	1-prop-2-ynylcyclohexan-1-ol	C9H14O	M+H-H2O	47.8	47.5	2.34474	94.3302	100 - 9.93 - 0.646		121.102	1	29.5524																																		x		x	x
87938	1-prop-2-ynylcyclohexan-1-ol	C9H14O	M+H-H2O	47.8	48.6	2.27848	93.1736	100 - 9.93 - 0.646		121.101	1	30.4126						x	x	x	x		x	x					x			x									x
88829	2-[2-[2-(2-hydroxyethoxy)ethoxy]ethoxy]ethyl 2-methylprop-2-enoate	C12H22O6	M+H-H2O	47.8	41.8	0.307117	97.5895	100 - 13.5 - 2.07 - 0.197		245.138	1	19.8492								x			x													x	x						x
90236	tris(4-anilinophenyl)methanol	C37H31N3O	M+H-H2O	47.8	41.6	-0.164646	97.3997	100 - 41.5 - 8.6 - 1.19 - 0.123		516.243	1	25.3518																								x	x
92631	2-pent-2-ynylcyclopentan-1-one	C10H14O	M+H-H2O	47.8	43.3	0.697703	96.5311	100 - 11 - 0.754		133.101	1	29.6629		x				x	x	x	x	x	x	x		x															x	x
175585	[2-[2,2-bis(prop-2-enoyloxymethyl)butoxymethyl]-2-(prop-2-enoyloxymethyl)butyl] prop-2-enoate	C24H34O9	M+H, M+Na	47.8	41	0.378018	98.392	100 - 26.7 - 5.27 - 0.773	466.22	489.21	1	23.9045																				x				x	x
3020350	2-(2-methylprop-2-enoyloxy)ethyl 6-hydroxyhexanoate	C12H20O5	M+H-H2O	47.8	47	-0.978453	93.1637	100 - 13.4 - 1.85 - 0.168		227.128	1	21.2928																																				x
3020350	2-(2-methylprop-2-enoyloxy)ethyl 6-hydroxyhexanoate	C12H20O5	M+H-H2O, M+H	47.8	43.1	0.519503	96.7661	100 - 13.4 - 1.85 - 0.168	244.131	245.138	1	24.5634																																				x
3022507	4-cyclopentyl-2-methylcyclohexan-1-one	C12H20O	M+H-H2O	47.8	43.6	1.29421	96.7199	100 - 13.2 - 1.01		163.148	1	29.8329																																x	x		x	x	x
5157246	[2-hydroxy-3-[6-(2-hydroxy-3-prop-2-enoyloxypropoxy)hexoxy]propyl] prop-2-enoate	C18H30O8	M+Na	47.8	49	-1.49261	91.6782	100 - 20.1 - 3.56 - 0.445		397.183	1	17.6815																				x			x	x	x
16205568	methyl N-[2-(2-hydroxyethylcarbamoyl)phenyl]carbamate	C11H14N2O4	M+H-H2O, M+H	47.8	39.6	-0.154319	99.5139	100 - 12.9 - 1.59 - 0.134	238.095	221.092	1	17.0945																																x	x			x
6544	Isophorone	C9H14O	M+H-H2O, M+H	47.8	43.5	1.72001	97.7101	100 - 9.93 - 0.646	138.105	121.101	1	31.5054						x	x	x	x		x	x
61935	7-methyl-4,4a,5,6-tetrahydro-3H-naphthalen-2-one	C11H14O	M+H-H2O	47.7	46.1	1.36377	93.9279	100 - 12.1 - 0.873		145.101	1	25.8447																																x		x		x	x
78892	3-aminocyclohex-2-en-1-one	C6H9NO	M+H-H2O	47.7	45.4	1.21191	94.4474	100 - 7 - 0.414		94.0653	1	15.875																																	x
85666	2-methyl-3-(4-propan-2-ylcyclohexen-1-yl)propan-1-ol	C13H24O	M+H-H2O, M+H	47.7	43.5	-0.254231	95.1971	100 - 14.4 - 1.16	196.183	179.179	1	32.4225						x	x		x		x
85889	3-(aminomethyl)-3,5,5-trimethylcyclohexan-1-ol	C10H21NO	M+H-H2O	47.7	50.1	-0.325898	89.076	100 - 11.5 - 0.803		154.159	1	12.0094																																x	x
85999	2-butylidenecyclopentan-1-one	C9H14O	M+H-H2O, M+H	47.7	44.6	2.76867	97.0286	100 - 9.93 - 0.646	138.105	121.102	1	29.8224																																x		x		x	x
88829	2-[2-[2-(2-hydroxyethoxy)ethoxy]ethoxy]ethyl 2-methylprop-2-enoate	C12H22O6	M+H-H2O	47.7	48.1	1.68916	92.3217	100 - 13.5 - 2.07 - 0.197		245.139	1	27.9487																																x	x			x
107227	2-octylundecanedioic acid	C19H36O4	M+Na	47.7	50.8	3.37166	91.5282	100 - 21.1 - 2.94 - 0.308		351.252	1	27.3645																																				x	x
3017021	cycloocten-1-ol	C8H14O	M+H-H2O	47.7	43.8	2.75862	97.8575	100 - 8.85 - 0.55		109.102	1	29.031																																x			x	x	x
5319367	(1S,4R)-1-methyl-4-propan-2-ylcyclohex-2-en-1-ol	C10H18O	M+H-H2O	47.7	49	1.26143	91.0075	100 - 11.1 - 0.759		137.133	1	31.1621						x	x	x	x	x	x	x								x
5875489	(4Z)-cyclodec-4-en-1-one	C10H16O	M+H-H2O	47.7	48.3	2.85061	93.7291	100 - 11 - 0.756		135.117	1	30.8337																																x	x			x	x
12618691	(1S,4S)-1-methyl-4-prop-1-en-2-ylcyclohex-2-en-1-ol	C10H16O	M+H-H2O	47.7	42.5	1.37478	97.7735	100 - 11 - 0.756		135.117	1	29.6629						x	x	x	x		x	x		x									x	x	x
20836325	(2E,6Z)-dodeca-2,6-dien-1-ol	C12H22O	M+H	47.7	52.2	-0.871041	87.5	100 - 13.3 - 1.02		183.174	1	32.4539						x	x	x	x	x	x	x
6544	Isophorone	C9H14O	M+H-H2O, M+H	47.7	43.5	2.29049	98.0171	100 - 9.93 - 0.646	138.105	121.101	1	28.761																																x				x	x
6544	Isophorone	C9H14O	M+H-H2O, M+H	47.7	46.5	2.60199	95.3125	100 - 9.93 - 0.646	138.105	121.102	1	29.8281						x	x	x	x	x	x	x		x														x
11418	2-methylcyclohexan-1-ol	C7H14O	M+H-H2O	47.6	46.1	3.95867	96.507	100 - 7.77 - 0.466		97.1016	1	30.2599																																				x
15512	cyclohex-3-en-1-ylmethanol	C7H12O	M+H-H2O	47.6	48.2	2.05818	92.4114	100 - 7.75 - 0.465		95.0858	1	12.8217																																x	x
15624	2-prop-2-enylphenol	C9H10O	M+H-H2O	47.6	41.2	0.675157	97.457	100 - 9.89 - 0.642		117.07	1	14.9056																																x	x
35785	1-(2-methyl-5-propan-2-ylcyclohex-2-en-1-yl)propan-1-one	C13H22O	M+H-H2O	47.6	47.1	0.326326	91.0794	100 - 14.4 - 1.16		177.164	1	31.5054						x	x	x	x		x
81262	2-[2-[2-[2-[2-[2-[2-[2-[2-[2-[2-[2-[2-[2-[2-(2-hydroxyethoxy)ethoxy]ethoxy]ethoxy]ethoxy]ethoxy]ethoxy]ethoxy]ethoxy]ethoxy]ethoxy]ethoxy]ethoxy]ethoxy]ethoxy]ethanol	C32H66O17	M+Na	47.6	50.1	-0.507702	88.5233	100 - 36 - 9.79 - 1.97 - 0.336		745.419	1	12.8007																																				x	x
90523	2-[2-(2-methoxyethoxy)ethoxy]ethyl 2-methylprop-2-enoate	C11H20O5	M+H-H2O	47.6	46.5	-0.114033	91.439	100 - 12.3 - 1.72 - 0.15		215.128	1	27.6473																																				x
103631	[2-hydroxy-3-[4-(2-hydroxy-3-prop-2-enoyloxypropoxy)butoxy]propyl] prop-2-enoate	C16H26O8	M+Na	47.6	42	-2.57647	98.9866	100 - 17.9 - 3.15 - 0.373		369.151	1	20.4386																																x				x	x
114567	2,6,10-trimethylcyclododecan-1-one	C15H28O	M+H-H2O, M+H	47.6	43.7	-0.393899	94.961	100 - 16.6 - 1.49	224.214	207.211	1	32.4329						x	x		x		x
3019826	2-[2-[4-(2-hydroxyethoxy)but-2-ynoxy]ethoxy]ethanol	C10H18O5	M+H-H2O	47.6	48.4	0.705348	90.3316	100 - 11.2 - 1.6 - 0.132		201.112	1	28.9902											x
7035406	(1S,6R)-1-ethynyl-2,2,6-trimethylcyclohexan-1-ol	C11H18O	M+H-H2O	47.6	48.9	0.0621573	89.215	100 - 12.1 - 0.878		149.132	1	34.0681						x	x	x	x		x	x
21118182	(3,5-dimethylcyclohexen-1-yl)methanol	C9H16O	M+H-H2O	47.6	46.8	1.90525	93.7316	100 - 9.96 - 0.648		123.117	1	31.2982						x		x				x												x
6544	Isophorone	C9H14O	M+H-H2O, 2M+H, M+H	47.6	45.6	0.504767	92.9076	100 - 9.93 - 0.646	138.105	277.216	1	25.6666																																x		x		x	x
8082	Piperidine	C5H11N	M+H	47.6	42.5	3.63285	99.6007	100 - 5.9 - 0.144		86.0967	1	1.79922												x								x
39	4,4-dimethyloxolane-2,3-dione	C6H8O3	M+H-H2O	47.5	43	1.34262	96.0887	100 - 6.7 - 0.806		111.044	1	17.9592																																				x	x
179	3-hydroxybutan-2-one	C4H8O2	M+H, 2M+H	47.5	39.4	-0.892179	99.0189	100 - 4.49 - 0.489	88.0524	177.112	1	7.84283																													x		x
7967	cyclohexanone	C6H10O	M+H-H2O	47.5	44.4	4.115	97.8724	100 - 6.64 - 0.391		81.0703	1	24.3539																																				x	x
10566	2,3-dimethylbuta-1,3-diene	C6H10	M+H	47.5	48.8	4.01389	93.644	100 - 6.6 - 0.183		83.0859	1	18.2344						x					x
13198	cyclohex-2-en-1-ol	C6H10O	M+H-H2O	47.5	47.2	4.78552	95.6427	100 - 6.64 - 0.391		81.0703	1	30.4126						x	x	x	x		x	x					x
15624	2-prop-2-enylphenol	C9H10O	M+H-H2O	47.5	41.7	0.615635	96.7976	100 - 9.89 - 0.642		117.07	1	14.3128																																x	x
78522	cyclohexa-2,5-diene-1-carboxylic acid	C7H8O2	M+H-H2O	47.5	47.3	1.73201	92.2435	100 - 7.74 - 0.67		107.049	1	13.1335																																x	x
79912	1,8,15,22-tetrazacyclooctacosane-2,9,16,23-tetrone	C24H44N4O4	M+H, M+Na, M+H-H2O	47.5	39.9	-0.702924	98.3618	100 - 28.1 - 4.62 - 0.56	452.336	475.325	1	8.37487			x					x		x		x			x														x
87938	1-prop-2-ynylcyclohexan-1-ol	C9H14O	M+H-H2O	47.5	44.5	1.81739	95.2293	100 - 9.93 - 0.646		121.101	1	29.6524						x	x	x	x		x	x		x
95596	1-methyl-4-(4-methylpent-3-enyl)cyclohex-3-ene-1-carbaldehyde	C14H22O	M+H-H2O, M+H	47.5	46.2	-0.154595	91.4037	100 - 15.4 - 1.31	206.167	189.164	1	31.5054						x	x	x	x		x
97764	4-(3,5,6-trimethylcyclohex-3-en-1-yl)but-3-en-2-one	C13H20O	M+H-H2O	47.5	45.1	-0.544654	93.0657	100 - 14.3 - 1.16		175.148	1	28.5394						x	x	x	x		x
4632877	6-[[3,4,5-trihydroxy-6-[[3,4,5-trihydroxy-6-(hydroxymethyl)oxan-2-yl]oxymethyl]oxan-2-yl]oxymethyl]oxane-2,3,4,5-tetrol	C18H32O16	M+Na	47.5	44.8	-0.874013	93.9259	100 - 20.4 - 5.27 - 0.793 - 0.121		527.158	1	1.72585								x				x						x	x					x	x						x
10997258	(2R,5R)-2-methyl-5-propan-2-ylcyclohexan-1-one	C10H18O	M+H-H2O	47.5	40.1	1.37376	98.8632	100 - 11.1 - 0.759		137.133	1	26.0518																																				x	x
44152441	1-[2-(2-hydroxypropoxy)-3-[2-(2-prop-2-enoyloxypropoxy)propoxy]propoxy]propan-2-yl prop-2-enoate	C21H36O9	M+Na	47.5	45.4	-1.24478	93.4646	100 - 23.5 - 4.48 - 0.621		455.225	1	19.2568				x				x			x									x			x	x	x
65553	1-[(3R,5R,8S,9S,10S,11S,13S,14S,17S)-3,11-dihydroxy-10,13-dimethyl-2,3,4,5,6,7,8,9,11,12,14,15,16,17-tetradecahydro-1H-cyclopenta[a]phenanthren-17-yl]-2-hydroxyethanone	C21H34O4	M+H-H2O, M+H	47.4	45.6	-3.2357	94.9837	100 - 23.3 - 3.4 - 0.373	350.245	351.252	1	29.3953																																				x	x
74087	3-methylidenepent-1-yne	C6H8	M+H	47.4	44.1	4.67899	98.271	100 - 6.58 - 0.181		81.0703	1	12.8112																																x	x			x
96736	4-(cyclohexylamino)piperidine-4-carboxamide	C12H23N3O	M+H	47.4	51.5	-0.817392	86.5469	100 - 14.4 - 1.17		226.191	1	8.3321
97959	2,5-dimethylcyclohexan-1-ol	C8H16O	M+H-H2O	47.4	46.5	2.20394	93.0026	100 - 8.87 - 0.552		111.117	1	31.3087												x
99775	3-prop-2-ynoxypropane-1,2-diol	C6H10O3	M+H-H2O	47.4	45.1	0.896704	93.0009	100 - 6.72 - 0.807		113.06	1	20.9454																				x				x	x
117879	1,3-bis(2-hydroxyethyl)-5,5-dimethylimidazolidine-2,4-dione	C9H16N2O4	M+Na	47.4	46	4.13621	95.7923	100 - 10.8 - 1.35 - 0.104		239.101	1	20.74																																	x			x
3017534	undeca-1,5-dien-4-ol	C11H20O	M+H	47.4	48.8	-0.28032	88.4591	100 - 12.2 - 0.881		169.159	1	32.4644						x	x	x	x	x	x							x
3019826	2-[2-[4-(2-hydroxyethoxy)but-2-ynoxy]ethoxy]ethanol	C10H18O5	M+H-H2O	47.4	41.2	-0.741183	96.7207	100 - 11.2 - 1.6 - 0.132		201.112	1	14.6715												x
3019826	2-[2-[4-(2-hydroxyethoxy)but-2-ynoxy]ethoxy]ethanol	C10H18O5	M+H-H2O	47.4	48	0.688248	89.7432	100 - 11.2 - 1.6 - 0.132		201.112	1	25.247
3020572	3-ethyl-2-phenylpyridine	C13H13N	M+H	47.4	39.5	-0.873693	98.3391	100 - 14.6 - 0.985		184.112	1	7.30972																																x	x
7035406	(1S,6R)-1-ethynyl-2,2,6-trimethylcyclohexan-1-ol	C11H18O	M+H-H2O	47.4	42.9	1.72959	95.9912	100 - 12.1 - 0.878		149.133	1	28.8862														x
7035406	(1S,6R)-1-ethynyl-2,2,6-trimethylcyclohexan-1-ol	C11H18O	M+H-H2O, M+H	47.4	42.8	2.31046	96.7574	100 - 12.1 - 0.878	166.136	149.133	1	30.2495																																				x
21118774	2,3-diethyl-4,4-dimethylcyclohex-2-en-1-one	C12H20O	M+H-H2O	47.4	41.4	0.36662	95.8391	100 - 13.2 - 1.01		163.148	1	29.8281						x	x	x	x	x	x	x		x
56842887	2-tert-butyl-4-[2-[3-tert-butyl-4-[[3-[2-tert-butyl-4-[2-(3-tert-butyl-4-hydroxyphenyl)propan-2-yl]phenoxy]-2,4,8,10-tetraoxa-3,9-diphosphaspiro[5.5]undecan-9-yl]oxy]phenyl]propan-2-yl]phenol	C51H70O8P2	M+2H	47.4	54.2	3.29376	86.5012	100 - 56.3 - 17.2 - 3.73 - 0.639		437.236	2	12.1037																																				x	x
129681098	2-[2-[2-[2-(1,3-dihydroxypropan-2-yloxy)-3-hydroxypropoxy]-3-hydroxypropoxy]-3-hydroxypropoxy]propane-1,3-diol	C15H32O11	M+H, M+Na	47.4	40.5	-1.10195	98.0074	100 - 17 - 3.62 - 0.451	388.194	411.183	1	1.8101																																					x
13690	Azacyclotridecan-2-one	C12H23NO	M+H	47.4	43	-0.50928	94.5002	100 - 13.6 - 1.07		198.185	1	31.1621						x	x	x	x	x	x	x
13581	2-(2-ethenoxyethoxy)ethanol	C6H12O3	M+H-H2O	47.3	44.5	0.893382	92.9797	100 - 6.74 - 0.809		115.075	1	23.7301																																	x
69856	4,6-dimethyl-2-oxo-1H-pyridine-3-carbonitrile	C8H8N2O	M+H	47.3	42.1	-0.262094	94.4662	100 - 9.51 - 0.61		149.071	1	17.1155																																x	x
89487	3-methylcyclohex-2-en-1-ol	C7H12O	M+H-H2O, M+H	47.3	43.6	2.81467	96.422	100 - 7.75 - 0.465	112.089	95.0858	1	32.4329						x	x		x		x
97959	2,5-dimethylcyclohexan-1-ol	C8H16O	M+H-H2O	47.3	43.9	3.45744	96.5421	100 - 8.87 - 0.552		111.117	1	29.9795																																x		x		x	x
113527	4-[(4-methylidenecyclohexyl)methoxy]-4-oxobutanoic acid	C12H18O4	M+2H	47.3	44.7	2.92837	95.2387	100 - 13.3 - 1.64 - 0.14		114.068	2	24.5529																																				x
117600	2-pentylidenecyclohexan-1-one	C11H18O	M+H-H2O, M+H	47.3	42	0.816908	95.327	100 - 12.1 - 0.878	166.136	149.133	1	29.8386						x	x	x	x	x	x	x		x						x								x	x
3018155	2,6-di(butan-2-yl)cyclohexan-1-one	C14H26O	M+H-H2O, M+H	47.3	42.1	-0.576786	94.9161	100 - 15.5 - 1.32	210.198	193.195	1	32.4329						x	x	x	x	x	x	x
3018464	(2,5-diaminophenyl)methanol	C7H10N2O	M+H-H2O	47.3	45.4	0.675443	91.7638	100 - 8.45 - 0.521		121.076	1	18.2712
3019826	2-[2-[4-(2-hydroxyethoxy)but-2-ynoxy]ethoxy]ethanol	C10H18O5	M+H-H2O	47.3	40.7	-0.118938	95.9222	100 - 11.2 - 1.6 - 0.132		201.112	1	24.9276																																	x			x
3020064	3-buta-1,3-dienyl-2,4,4-trimethylcyclohex-2-en-1-one	C13H18O	M+H-H2O	47.3	38.1	-0.0403382	98.2565	100 - 14.3 - 1.15		173.132	1	28.2694								x			x			x						x				x	x	x			x
3020350	2-(2-methylprop-2-enoyloxy)ethyl 6-hydroxyhexanoate	C12H20O5	M+H-H2O, M+H	47.3	42.3	0.33676	94.3963	100 - 13.4 - 1.85 - 0.168	244.131	245.138	1	26.1565																																	x			x
6451868	(1E,3Z)-13-oxabicyclo[10.1.0]trideca-1,3-diene	C12H18O	M+H-H2O	47.3	48.5	0.88553	88.9283	100 - 13.2 - 1.01		161.133	1	28.9891																																x	x			x	x
139596994	(4Z)-4,8,12-trimethylcyclododeca-4,8-dien-1-one	C15H24O	M+H-H2O, M+H	47.3	45.1	-0.624057	92.1296	100 - 16.5 - 1.49	220.183	203.179	1	31.4949						x	x	x	x		x
441422	Gentiobiose	C12H22O11	M+Na, 2M+Na	47.3	39	-0.993379	98.7417	100 - 13.7 - 3.12 - 0.341	342.116	365.105	1	1.73633				x		x	x	x			x	x					x	x	x	x				x	x					x	x
7921	5-methyloxolan-2-one	C5H8O2	M+H-H2O	47.2	44.6	4.02029	95.8426	100 - 5.58 - 0.537		83.0495	1	27.1993																																				x	x
12309	pent-1-yne	C5H8	M+H, 2M+H	47.2	37.9	1.13408	99.2481	100 - 5.5 - 0.122	68.0627	137.133	1	32.4329						x	x		x		x
19309	4-hydroxy-2,5-dimethylfuran-3-one	C6H8O3	M+H-H2O	47.2	42.1	2.30293	96.4465	100 - 6.7 - 0.806		111.044	1	25.449																																				x	x
111331	[2-[(8S,9R,10S,11S,13S,14S,16R,17R)-9-fluoro-11,17-dihydroxy-10,13,16-trimethyl-3-oxo-6,7,8,11,12,14,15,16-octahydrocyclopenta[a]phenanthren-17-yl]-2-oxoethyl] 2-[2-(2-ethoxyethoxy)ethoxy]acetate	C30H43FO9	M+H	47.2	50.5	2.99121	88.9481	100 - 33.3 - 7.21 - 1.17 - 0.156		567.298	1	11.0085																																				x	x
118097	1-(2,4,4-trimethylcyclohex-2-en-1-yl)but-2-en-1-one	C13H20O	M+H-H2O	47.2	42.2	-0.111882	93.8917	100 - 14.3 - 1.16		175.148	1	28.7594						x	x		x		x	x
169864	2-butan-2-yl-1-ethynylcyclohexan-1-ol	C12H20O	M+H-H2O	47.2	50.3	1.99256	88.1823	100 - 13.2 - 1.01		163.148	1	31.5414																																x	x			x	x
3018299	3-[2-hydroxy-3-(4-nonylphenoxy)propoxy]propane-1,2-diol	C21H36O5	M+H-H2O, M+H	47.2	44.8	0.41451	91.7086	100 - 23.3 - 3.62 - 0.423	368.256	369.264	1	33.758																																				x	x
3024241	1-[[5-(hydroxymethyl)furan-2-yl]methoxy]propan-2-ol	C9H14O4	2M+Na	47.2	44.6	-0.990989	92.7886	100 - 10 - 1.27		395.167	1	17.4324														x									x								x
7035406	(1S,6R)-1-ethynyl-2,2,6-trimethylcyclohexan-1-ol	C11H18O	M+H-H2O, M+H	47.2	40.1	1.07635	97.4041	100 - 12.1 - 0.878	166.136	149.133	1	28.761																																x				x	x
11971122	2-methyl-1,4-dioxecane-5,10-dione	C9H14O4	M+H-H2O	47.2	41.6	-0.336618	94.9154	100 - 10 - 1.27		169.086	1	28.9472																																				x	x
19762736	6-amino-6-methylcyclohexa-2,4-dien-1-ol	C7H11NO	M+H-H2O	47.2	45	-0.757487	92.087	100 - 8.1 - 0.492		108.081	1	19.9693																																	x
21118774	2,3-diethyl-4,4-dimethylcyclohex-2-en-1-one	C12H20O	M+H-H2O, M+H	47.2	42.6	0.416529	94.0736	100 - 13.2 - 1.01	180.151	163.148	1	30.4126				x		x	x	x	x		x	x					x			x
7439	2-methyl-5-prop-1-en-2-ylcyclohex-2-en-1-one	C10H14O	M+H-H2O	47.1	46.3	1.21611	90.5008	100 - 11 - 0.754		133.101	1	31.5054						x	x	x	x		x
8378	(2R,3S,4R,5R,6R)-5-amino-2-(aminomethyl)-6-[(1R,2R,3S,4R,6S)-4,6-diamino-2-[(2S,3R,4S,5R)-4-[(2R,3R,4R,5S,6S)-3-amino-6-(aminomethyl)-4,5-dihydroxyoxan-2-yl]oxy-3-hydroxy-5-(hydroxymethyl)oxolan-2-yl]oxy-3-hydroxycyclohexyl]oxyoxane-3,4-diol	C23H46N6O13	M+Na	47.1	44.1	0.90774	92.3444	100 - 28.1 - 6.48 - 1.08 - 0.155		637.302	1	26.7093																																x	x
13198	cyclohex-2-en-1-ol	C6H10O	M+H-H2O	47.1	44.7	4.65549	95.9829	100 - 6.64 - 0.391		81.0703	1	30.6931						x	x	x	x		x	x					x
62835	4-hydroxy-2,3-dimethyl-2H-furan-5-one	C6H8O3	M+H-H2O	47.1	42.1	2.66075	96.64	100 - 6.7 - 0.806		111.044	1	24.5634																																				x	x
66085	8-aminooctanoic acid	C8H17NO2	M+H-H2O	47.1	39.3	2.30735	98.9739	100 - 9.29 - 0.795		142.123	1	29.8224																																x
66085	8-aminooctanoic acid	C8H17NO2	M+H-H2O	47.1	39.8	1.15641	97.283	100 - 9.29 - 0.795		142.123	1	32.4329						x	x		x		x
69856	4,6-dimethyl-2-oxo-1H-pyridine-3-carbonitrile	C8H8N2O	M+H	47.1	42	0.096753	93.6078	100 - 9.51 - 0.61		149.071	1	12.2189
79912	1,8,15,22-tetrazacyclooctacosane-2,9,16,23-tetrone	C24H44N4O4	M+H, M+Na, M+H-H2O, M+2H	47.1	37.4	-0.0738844	98.2965	100 - 28.1 - 4.62 - 0.56	452.336	475.325	1	8.31115																																x				x	x
84735	octadecyl 2-hydroxybenzoate	C25H42O3	M+Na	47.1	39.5	2.73249	99.0165	100 - 27.6 - 4.29 - 0.483		413.304	1	31.0829																																x	x				x
119721	2-methoxyethyl 2-cyanoprop-2-enoate	C7H9NO3	M+H-H2O	47.1	36.6	-0.0295881	99.0915	100 - 8.15 - 0.907		138.055	1	15.8855																																x	x
3020350	2-(2-methylprop-2-enoyloxy)ethyl 6-hydroxyhexanoate	C12H20O5	M+H-H2O	47.1	38.3	-0.441783	97.6354	100 - 13.4 - 1.85 - 0.168		227.128	1	17.2702																																				x	x
3020350	2-(2-methylprop-2-enoyloxy)ethyl 6-hydroxyhexanoate	C12H20O5	M+H-H2O	47.1	39.6	-0.733569	97.0138	100 - 13.4 - 1.85 - 0.168		227.128	1	17.5635																																				x
5319367	(1S,4R)-1-methyl-4-propan-2-ylcyclohex-2-en-1-ol	C10H18O	M+H-H2O	47.1	42.3	1.82445	95.4255	100 - 11.1 - 0.759		137.133	1	29.6629						x	x		x		x	x		x									x
5358751	(17E,19E,21E,23E,25E)-4,6,8,10,12,14,15,16,27-nonahydroxy-3-(1-hydroxyhexyl)-17,28-dimethyl-1-oxacyclooctacosa-17,19,21,23,25-pentaen-2-one	C35H58O12	M+H-H2O	47.1	39.5	-1.26393	97.6043	100 - 39 - 9.86 - 1.87 - 0.291		653.389	1	29.251																																				x	x
6451868	(1E,3Z)-13-oxabicyclo[10.1.0]trideca-1,3-diene	C12H18O	M+H-H2O	47.1	42.4	-0.640421	93.6913	100 - 13.2 - 1.01		161.132	1	28.7594						x	x		x		x	x
20836173	(6Z)-nona-1,6-dien-3-ol	C9H16O	M+H-H2O	47.1	39.5	2.36716	98.7649	100 - 9.96 - 0.648		123.117	1	11.2913																																x	x
21118182	(3,5-dimethylcyclohexen-1-yl)methanol	C9H16O	M+H-H2O	47.1	42.9	1.67956	94.374	100 - 9.96 - 0.648		123.117	1	28.761																																x				x	x
21118774	2,3-diethyl-4,4-dimethylcyclohex-2-en-1-one	C12H20O	M+H-H2O	47.1	48.5	0.591951	87.5199	100 - 13.2 - 1.01		163.148	1	28.9891																																x	x			x	x
25076636	4-(4,7-dimethyl-2,3,3a,4,5,6,7,7a-octahydro-1H-inden-5-yl)-2-methylcyclohexan-1-ol	C18H32O	M+H-H2O, M+H	47.1	38.7	2.2421	99.2816	100 - 19.9 - 2.08 - 0.151	264.246	265.253	1	31.5519																																				x
8554	Dimethyl-phthalate	C10H10O4	M+H	47.1	40.7	1.06658	96.1702	100 - 11.1 - 1.38 - 0.107		195.065	1	28.3863																																x	x	x
25786	1,4-dihydro-3,1-benzoxazin-2-one	C8H7NO2	M+H-H2O	47	37.5	0.481587	97.9089	100 - 9.17 - 0.784		132.044	1	18.8925											x
62835	4-hydroxy-2,3-dimethyl-2H-furan-5-one	C6H8O3	M+H	47	43.2	1.54349	93.6392	100 - 6.7 - 0.806		129.055	1	21.7829																																		x		x	x
69873	4-phenylpiperidine	C11H15N	M+H	47	40.6	-1.52158	96.0982	100 - 12.4 - 0.708		162.127	1	11.0838																								x	x
70263	ethynylcyclohexane	C8H12	M+H	47	40.7	4.50237	99.5074	100 - 8.79 - 0.34		109.102	1	24.9875														x
82518	2-aminoethyl octadecanoate	C20H41NO2	M+H-H2O	47	39.8	-1.46924	96.9778	100 - 22.5 - 2.83 - 0.258		310.31	1	34.0576						x	x	x	x		x	x
175365	4-cyclopentyl-2-methylcyclohexan-1-ol	C12H22O	M+H	47	38.2	2.06678	99.0291	100 - 13.3 - 1.02		183.175	1	32.9753						x	x		x		x
3016467	2-[2-(2-methoxyethoxy)ethoxy]ethyl prop-2-enoate	C10H18O5	M+H-H2O, M+Na	47	42.3	0.279747	92.8214	100 - 11.2 - 1.6 - 0.132	218.115	201.112	1	26.7093																																				x
3020350	2-(2-methylprop-2-enoyloxy)ethyl 6-hydroxyhexanoate	C12H20O5	M+H-H2O	47	39.1	-0.400885	96.2235	100 - 13.4 - 1.85 - 0.168		227.128	1	17.4274																																				x
21159617	[(2S,3S,4R,5R)-4-hydroxy-2,5-bis(hydroxymethyl)-2-[(2R,3R,4S,5S,6R)-3,4,5-trihydroxy-6-(hydroxymethyl)oxan-2-yl]oxyoxolan-3-yl] dodecanoate	C24H44O12	M+H	47	51.2	-1.16373	85.2184	100 - 26.9 - 5.95 - 0.951 - 0.131		525.29	1	15.0837																																					x
25076636	4-(4,7-dimethyl-2,3,3a,4,5,6,7,7a-octahydro-1H-inden-5-yl)-2-methylcyclohexan-1-ol	C18H32O	M+H-H2O	47	40.6	-0.511015	95.1761	100 - 19.9 - 2.08 - 0.151		247.242	1	32.4329						x	x		x		x
71188	Enrofloxacin	C19H22FN3O3	M+H	47	46.5	-3.76542	92.7052	100 - 22 - 2.93 - 0.289		360.17	1	21.0519																																x	x			x	x
6544	Isophorone	C9H14O	M+H	47	45.3	1.9423	92.0143	100 - 9.93 - 0.646		139.112	1	29.3953																																		x		x	x
7921	5-methyloxolan-2-one	C5H8O2	M+H-H2O	46.9	44.4	3.51194	94.2389	100 - 5.58 - 0.537		83.0495	1	8.94538																																				x
15512	cyclohex-3-en-1-ylmethanol	C7H12O	M+H-H2O	46.9	42.3	3.06396	95.9779	100 - 7.75 - 0.465		95.0859	1	21.8312											x
34134	nona-2,6-dien-1-ol	C9H16O	M+H	46.9	44.7	-0.529448	90.412	100 - 9.96 - 0.648		141.127	1	33.8628																																				x	x
89223	hex-5-yn-3-ol	C6H10O	M+H	46.9	41.2	2.19674	95.826	100 - 6.64 - 0.391		99.0807	1	15.896																																x	x			x
98144	(2,5-dimethyl-3,4-dihydropyran-2-yl)methanol	C8H14O2	M+H-H2O	46.9	45.6	2.4965	91.7425	100 - 8.89 - 0.759		125.096	1	28.7506																																x				x	x
103631	[2-hydroxy-3-[4-(2-hydroxy-3-prop-2-enoyloxypropoxy)butoxy]propyl] prop-2-enoate	C16H26O8	M+Na	46.9	41.7	-2.64999	96.0158	100 - 17.9 - 3.15 - 0.373		369.151	1	18.4231
166345	2-ethylideneundec-10-enal	C13H22O	M+H-H2O	46.9	42	0.365406	92.8587	100 - 14.4 - 1.16		177.164	1	30.111						x	x	x			x									x											x
3024241	1-[[5-(hydroxymethyl)furan-2-yl]methoxy]propan-2-ol	C9H14O4	M+H, 2M+H, M+H-H2O	46.9	41.1	0.815677	94.504	100 - 10 - 1.27	186.089	373.186	1	23.3868																																x	x			x	x
3024241	1-[[5-(hydroxymethyl)furan-2-yl]methoxy]propan-2-ol	C9H14O4	M+H-H2O, 2M+Na, 2M+H	46.9	37.2	-0.164124	97.7233	100 - 10 - 1.27	186.089	373.186	1	24.1572																																x	x			x	x
3024241	1-[[5-(hydroxymethyl)furan-2-yl]methoxy]propan-2-ol	C9H14O4	2M+H, 2M+Na, M+H, M+H-H2O	46.9	39.2	0.592703	95.9767	100 - 10 - 1.27	186.089	373.186	1	26.7198																																x	x			x	x
3024241	1-[[5-(hydroxymethyl)furan-2-yl]methoxy]propan-2-ol	C9H14O4	M+H, 2M+H, M+H-H2O	46.9	41.1	0.408804	93.8594	100 - 10 - 1.27	186.089	373.186	1	27.2098																																x	x			x	x
6432271	(1S,2S)-2-methylcyclopentan-1-ol	C6H12O	M+H-H2O	46.9	43.7	4.4351	95.7449	100 - 6.67 - 0.393		83.086	1	29.6629					x	x	x	x	x		x	x		x							x		x
6451868	(1E,3Z)-13-oxabicyclo[10.1.0]trideca-1,3-diene	C12H18O	M+H-H2O	46.9	49	1.63062	87.5399	100 - 13.2 - 1.01		161.133	1	31.4785																																x		x		x	x
6454788	6-but-3-enoxy-6-oxohexanoic acid	C10H16O4	M+H	46.9	39	0.0544477	95.6424	100 - 11.2 - 1.39 - 0.108		201.112	1	35.5297																																x	x			x
9821139	9-dodecoxy-9-oxononanoic acid	C21H40O4	M+H-H2O, M+Na	46.9	47.5	-1.13045	88.3451	100 - 23.3 - 3.42 - 0.375	356.292	339.289	1	34.1328																																				x
15089684	3,6,13,16,23,26-hexaoxatetracyclo[26.2.2.28,11.218,21]hexatriaconta-1(31),8,10,18(34),19,21(33),28(32),29,35-nonaene-2,7,12,17,22,27-hexone	C30H24O12	M+H	46.9	45	-1.13275	90.8154	100 - 33.2 - 7.8 - 1.37 - 0.2		577.133	1	23.404													x			x	x
8165	2-(2-ethoxyethoxy)ethyl acetate	C8H16O4	M+H	46.8	44	-0.822297	90.7703	100 - 8.99 - 1.18		177.112	1	9.31407																													x
11357	2-ethylaniline	C8H11N	M+H	46.8	38.7	1.30498	96.8695	100 - 9.14 - 0.371		122.097	1	23.552																																	x				x
20155	1-phenylprop-2-yn-1-ol	C9H8O	M+H-H2O	46.8	36.7	0.478218	97.7795	100 - 9.86 - 0.639		115.054	1	13.1231																																x	x
62835	4-hydroxy-2,3-dimethyl-2H-furan-5-one	C6H8O3	M+H-H2O	46.8	40.3	2.33237	96.2552	100 - 6.7 - 0.806		111.044	1	21.8144																																				x	x
83150	10-aminodecanoic acid	C10H21NO2	M+H-H2O	46.8	37.8	0.424984	96.828	100 - 11.5 - 1.01		170.154	1	31.5054						x	x		x		x
83528	2,6,6-trimethylcyclohexa-2,4-dien-1-one	C9H12O	M+H-H2O, M+H	46.8	43	1.52621	92.9921	100 - 9.91 - 0.644	136.089	119.086	1	25.8447																																		x		x	x
89487	3-methylcyclohex-2-en-1-ol	C7H12O	M+H	46.8	45.2	2.85921	92.4114	100 - 7.75 - 0.465		113.096	1	35.9987																																		x		x	x
93686	1-[1,6-dimethyl-4-(4-methylpent-3-enyl)cyclohex-3-en-1-yl]ethanone	C16H26O	M+H-H2O, M+H	46.8	39.9	-0.331377	94.2553	100 - 17.6 - 1.67 - 0.112	234.198	235.206	1	31.5054						x	x	x	x		x
97052	2-[[(2S)-1-(2-aminoacetyl)pyrrolidine-2-carbonyl]amino]propanoic acid	C10H17N3O4	2M+Na	46.8	50.5	2.72059	86.6473	100 - 12.3 - 1.51 - 0.124		509.234	1	22.3606																				x				x	x
98209	1-methyl-3,4-dihydro-1H-naphthalen-2-one	C11H12O	M+H	46.8	39.8	-0.225522	94.2999	100 - 12.1 - 0.87		161.096	1	23.0182			x					x
100031	1-methyl-4-prop-1-en-2-yl-7-oxabicyclo[4.1.0]heptan-2-one	C10H14O2	M+H-H2O, M+H	46.8	40.3	0.84446	94.85	100 - 11.1 - 0.963	166.1	149.096	1	25.8447																																x	x	x		x	x
101083	2-methyl-1-pyridin-2-ylpropan-1-one	C9H11NO	M+H-H2O	46.8	35.6	0.953889	99.2692	100 - 10.3 - 0.679		132.081	1	25.0429																																	x			x	x
107382	cyclododeca-5,9-diene-1,2-diol	C12H20O2	M+H-H2O	46.8	47.4	-0.759294	87.3299	100 - 13.3 - 1.22		179.143	1	31.5054						x	x	x	x		x
120062	2-[2-[2-[2-[2-[2-[2-[2-[2-[2-[2-[2-[2-[2-(2-hydroxyethoxy)ethoxy]ethoxy]ethoxy]ethoxy]ethoxy]ethoxy]ethoxy]ethoxy]ethoxy]ethoxy]ethoxy]ethoxy]ethoxy]ethanol	C30H62O16	M+Na	46.8	41.9	-0.187195	92.0725	100 - 33.8 - 8.81 - 1.69 - 0.277		701.393	1	12.8112																																				x	x
122543	4,11,11-trimethyl-8-methylidenebicyclo[7.2.0]undec-3-en-5-ol	C15H24O	M+H-H2O	46.8	39.9	-0.441922	94.4664	100 - 16.5 - 1.49		203.179	1	28.761																																x
169864	2-butan-2-yl-1-ethynylcyclohexan-1-ol	C12H20O	M+H-H2O	46.8	41	0.48152	93.4953	100 - 13.2 - 1.01		163.148	1	28.761																																x	x			x	x
283592	1,8-diazacyclotetradecane-2,7-dione	C12H22N2O2	M+H-H2O	46.8	39	-1.09012	96.2781	100 - 14 - 1.32		209.165	1	11.7918
3024241	1-[[5-(hydroxymethyl)furan-2-yl]methoxy]propan-2-ol	C9H14O4	M+H-H2O, 2M+H, 2M+Na	46.8	39.4	-1.36462	96.2937	100 - 10 - 1.27	186.089	373.185	1	22.6478																																				x	x
5319367	(1S,4R)-1-methyl-4-propan-2-ylcyclohex-2-en-1-ol	C10H18O	M+H-H2O	46.8	45.8	1.13429	89.4298	100 - 11.1 - 0.759		137.133	1	34.0681						x	x		x		x
5354568	oxiran-2-ylmethyl (Z)-octadec-9-enoate	C21H38O3	M+H-H2O	46.8	38.4	-0.34717	95.9305	100 - 23.3 - 3.2 - 0.325		321.279	1	30.7455							x
6451868	(1E,3Z)-13-oxabicyclo[10.1.0]trideca-1,3-diene	C12H18O	M+H-H2O, M+H	46.8	40.2	-0.272281	94.167	100 - 13.2 - 1.01	178.136	161.132	1	25.6666																																		x		x	x
7035406	(1S,6R)-1-ethynyl-2,2,6-trimethylcyclohexan-1-ol	C11H18O	M+H-H2O, M+H	46.8	40.4	0.702051	94.284	100 - 12.1 - 0.878	166.136	149.133	1	31.1621				x		x	x	x	x	x	x	x		x	x					x	x			x	x	x	x		x	x	x
10197657	(1S)-2,2-dimethylcyclopropane-1-carboxamide	C6H11NO	M+H-H2O, M+H	46.8	37.5	0.882669	97.6092	100 - 7.02 - 0.416	113.084	96.081	1	3.86243
12618691	(1S,4S)-1-methyl-4-prop-1-en-2-ylcyclohex-2-en-1-ol	C10H16O	M+H-H2O, M+H	46.8	41.9	0.642009	92.8359	100 - 11 - 0.756	152.12	135.117	1	25.6666																																		x		x	x
403	4-Aminophenol	C6H7NO	M+H	46.7	38.5	1.44483	96.6674	100 - 6.97 - 0.413		110.06	1	25.0429																																	x			x	x
3893	dodecanoic acid	C12H24O2	M+H-H2O	46.7	36.8	0.544635	97.4199	100 - 13.3 - 1.23		183.174	1	33.5257						x	x	x	x		x
6525	1-ethynylcyclohexan-1-ol	C8H12O	M+H-H2O	46.7	44.4	2.32615	91.7711	100 - 8.83 - 0.548		107.086	1	29.5524																																	x	x		x	x
6525	1-ethynylcyclohexan-1-ol	C8H12O	M+H-H2O, M+H	46.7	39	1.82284	96.8283	100 - 8.83 - 0.548	124.089	107.086	1	30.4126				x		x	x	x	x		x	x				x	x			x				x
7521	2-ethenylpyridine	C7H7N	M+H	46.7	40.3	1.43323	94.8603	100 - 8.02 - 0.28		106.065	1	9.84242																																x	x
7921	5-methyloxolan-2-one	C5H8O2	M+H-H2O	46.7	43.1	3.37493	94.2389	100 - 5.58 - 0.537		83.0495	1	17.2807																																				x
11418	2-methylcyclohexan-1-ol	C7H14O	M+H-H2O	46.7	44.1	2.40452	92.3902	100 - 7.77 - 0.466		97.1015	1	27.8649																																				x	x
11572	4-methylcyclohexene	C7H12	M+H	46.7	40.5	4.45108	98.0236	100 - 7.71 - 0.256		97.1016	1	28.3532												x
61014	1,4-dioxacycloheptadecane-5,17-dione	C15H26O4	M+H, M+Na	46.7	37.1	0.0128924	96.2891	100 - 16.7 - 2.12 - 0.2	270.183	271.19	1	26.0518																																				x
83633	1-amino-4,8-dihydroxy-5-(methylamino)anthracene-9,10-dione	C15H12N2O4	2M+Na	46.7	43.1	-0.231068	90.4764	100 - 17.2 - 2.22 - 0.212		591.149	1	24.7676													x			x
85868	2-(3-methoxyphenyl)cyclohexan-1-one	C13H16O2	M+H	46.7	40.3	0.284397	93.3274	100 - 14.3 - 1.36		205.122	1	35.9149																																x	x	x			x
87078	1-amino-4-(cyclohexylamino)-2-(2-hydroxyethylsulfanyl)anthracene-9,10-dione	C22H24N2O3S	M+H	46.7	46	-4.46206	92.7269	100 - 25.7 - 8.31 - 1.53 - 0.218		397.156	1	33.329											x																		x
93199	4-(4-methylpent-3-enyl)cyclohex-3-ene-1-carbaldehyde	C13H20O	M+H-H2O, M+H	46.7	36.7	-0.0696088	96.8425	100 - 14.3 - 1.16	192.151	175.148	1	30.4126						x	x		x		x						x
94233	5-(4-hydroxyphenyl)imidazolidine-2,4-dione	C9H8N2O3	M+H-H2O, M+H	46.7	35.4	-0.26997	98.344	100 - 10.7 - 1.13	192.053	175.05	1	12.2189
102497	2,4-dimethylcyclohexan-1-one	C8H14O	M+H-H2O	46.7	38.1	3.24248	99.1366	100 - 8.85 - 0.55		109.102	1	25.8105											x	x																			x
113527	4-[(4-methylidenecyclohexyl)methoxy]-4-oxobutanoic acid	C12H18O4	M+2H	46.7	44.5	3.24415	92.7312	100 - 13.3 - 1.64 - 0.14		114.068	2	26.1565																																				x
118258	12-hydroxyoctadec-9-enamide	C18H35NO2	M+H-H2O	46.7	38.6	-0.933154	95.8793	100 - 20.3 - 2.37 - 0.202		280.263	1	31.5054						x	x		x		x
256388	2,3-diacetyloxypropyl octadecanoate	C25H46O6	M+Na	46.7	40.3	1.20925	94.5836	100 - 27.8 - 4.95 - 0.661		465.319	1	32.6739								x
283592	1,8-diazacyclotetradecane-2,7-dione	C12H22N2O2	M+H-H2O	46.7	36.1	-1.07602	98.5767	100 - 14 - 1.32		209.165	1	6.07018
656926	2-[2-[2-[2-[2-[2-[2-[2-[2-[2-[2-[2-[2-(2-hydroxyethoxy)ethoxy]ethoxy]ethoxy]ethoxy]ethoxy]ethoxy]ethoxy]ethoxy]ethoxy]ethoxy]ethoxy]ethoxy]ethanol	C28H58O15	M+H, M+Na	46.7	36.8	-1.12527	97.9174	100 - 31.5 - 7.89 - 1.44 - 0.226	634.377	657.366	1	10.5435						x					x																		x		x
7035406	(1S,6R)-1-ethynyl-2,2,6-trimethylcyclohexan-1-ol	C11H18O	M+H-H2O, M+H	46.7	38.9	2.00402	96.7467	100 - 12.1 - 0.878	166.136	149.133	1	29.8224																																x				x	x
14446071	(2S)-2-[[(2S)-3-methyl-2-(phenylmethoxycarbonylamino)pentanoyl]amino]-3-phenylpropanoic acid	C23H28N2O5	M+Na	46.7	42.1	2.3375	94.1074	100 - 26.1 - 4.3 - 0.53		435.19	1	23.5311																																x	x			x	x
20459358	9,11-dimethylspiro[5.5]undeca-4,9-dien-3-one	C13H18O	M+H-H2O, M+H	46.7	41.1	0.42703	92.9074	100 - 14.3 - 1.15	190.136	173.133	1	30.4126						x	x	x	x		x						x
21118182	(3,5-dimethylcyclohexen-1-yl)methanol	C9H16O	M+H-H2O	46.7	42.3	1.83559	93.6276	100 - 9.96 - 0.648		123.117	1	31.1621						x	x	x	x		x	x
56843054	(5Z)-2,6,10,10-tetramethylbicyclo[7.2.0]undec-5-en-3-one	C15H24O	M+H-H2O	46.7	44	0.283116	89.6991	100 - 16.5 - 1.49		203.179	1	29.5524																																		x		x	x
139596994	(4Z)-4,8,12-trimethylcyclododeca-4,8-dien-1-one	C15H24O	M+H-H2O	46.7	49.8	-1.05644	84.7293	100 - 16.5 - 1.49		203.179	1	30.5907						x	x		x		x									x
65098	Nva	C5H11NO2	M+H-H2O	46.7	38.8	1.78057	97.0148	100 - 5.98 - 0.56		100.076	1	14.4886																																x	x
196	hexanedioic acid	C6H10O4	M+H-H2O	46.6	41.7	2.83094	94.8725	100 - 6.76 - 1.02		129.055	1	10.5524																																x					x
24762	2-hydroxyethyl octadecanoate	C20H40O3	M+Na	46.6	39.8	-1.21333	94.4883	100 - 22.2 - 2.96 - 0.294		351.287	1	30.0214																																				x
34134	nona-2,6-dien-1-ol	C9H16O	M+H-H2O, M+H	46.6	39.1	2.4067	96.628	100 - 9.96 - 0.648	140.12	123.117	1	29.8224																																x		x		x	x
70271	2-cyclohexylideneethanol	C8H14O	M+H-H2O, M+H	46.6	39	3.53273	97.9328	100 - 8.85 - 0.55	126.105	127.112	1	31.8849																																x	x			x	x
81903	12-(methylamino)dodecanoic acid	C13H27NO2	M+H-H2O	46.6	36.3	-0.0595382	96.8963	100 - 14.8 - 1.43 - 0.104		212.201	1	32.4329						x	x		x		x
86973	ethyl 4-hydroxycyclohexane-1-carboxylate	C9H16O3	M+H-H2O	46.6	40.7	0.0308723	92.4942	100 - 10 - 1.07		155.107	1	23.9045																				x				x	x
87168	2-[2-[2-[2-[2-[2-[2-[2-[2-[2-[2-[2-(2-hydroxyethoxy)ethoxy]ethoxy]ethoxy]ethoxy]ethoxy]ethoxy]ethoxy]ethoxy]ethoxy]ethoxy]ethoxy]ethanol	C26H54O14	M+Na	46.6	40.1	-0.747767	93.9539	100 - 29.3 - 7.01 - 1.22 - 0.182		613.34	1	11.9989																																				x	x
87168	2-[2-[2-[2-[2-[2-[2-[2-[2-[2-[2-[2-(2-hydroxyethoxy)ethoxy]ethoxy]ethoxy]ethoxy]ethoxy]ethoxy]ethoxy]ethoxy]ethoxy]ethoxy]ethoxy]ethanol	C26H54O14	M+H, M+Na	46.6	35.3	-0.702629	98.4844	100 - 29.3 - 7.01 - 1.22 - 0.182	590.351	613.34	1	9.92622																																x				x	x
93817	ethyl 4-[(N-methylanilino)methylideneamino]benzoate	C17H18N2O2	M+H	46.6	38.2	1.91824	96.9659	100 - 19.4 - 2.19 - 0.182		283.145	1	8.65548																		x											x		x
113527	4-[(4-methylidenecyclohexyl)methoxy]-4-oxobutanoic acid	C12H18O4	M+2H	46.6	41.3	1.86789	93.8626	100 - 13.3 - 1.64 - 0.14		114.068	2	21.8144																																				x
169864	2-butan-2-yl-1-ethynylcyclohexan-1-ol	C12H20O	M+H-H2O	46.6	43.5	-0.195703	89.5966	100 - 13.2 - 1.01		163.148	1	33.9047																																x	x			x	x
169864	2-butan-2-yl-1-ethynylcyclohexan-1-ol	C12H20O	M+H-H2O	46.6	45.6	-0.0643544	87.5199	100 - 13.2 - 1.01		163.148	1	34.0576						x	x	x	x		x	x
175956	4-oxo-4-(2-prop-2-enoyloxyethoxy)butanoic acid	C9H12O6	M+Na	46.6	45.4	-1.61393	89.3436	100 - 10.1 - 1.69 - 0.136		239.052	1	28.0099																								x	x
3016467	2-[2-(2-methoxyethoxy)ethoxy]ethyl prop-2-enoate	C10H18O5	M+H-H2O	46.6	40.5	1.49871	94.3974	100 - 11.2 - 1.6 - 0.132		201.112	1	30.2704																																x	x			x	x
3017534	undeca-1,5-dien-4-ol	C11H20O	M+H-H2O	46.6	44.8	0.0510827	88.4591	100 - 12.2 - 0.881		151.148	1	34.0681						x	x		x		x
3024241	1-[[5-(hydroxymethyl)furan-2-yl]methoxy]propan-2-ol	C9H14O4	M+H-H2O, M+H	46.6	41.7	-0.565654	92.2068	100 - 10 - 1.27	186.089	187.096	1	16.7827																																				x
3024241	1-[[5-(hydroxymethyl)furan-2-yl]methoxy]propan-2-ol	C9H14O4	2M+H, 2M+Na, M+H-H2O	46.6	34.6	0.0455732	98.5604	100 - 10 - 1.27	186.089	373.186	1	24.0383																				x				x	x				x
5367402	(E)-hex-3-en-1-yne	C6H8	2M+H	46.6	35	0.478674	98.849	100 - 6.58 - 0.181		161.133	1	29.5686						x	x		x		x	x		x										x
7273013	(1S,2S)-cyclooctane-1,2-diol	C8H16O2	M+H-H2O	46.6	43.7	1.69578	91.1792	100 - 8.91 - 0.761		127.112	1	32.6529								x			x	x																			x
13286871	2-cyclohex-3-en-1-ylpropan-2-ol	C9H16O	M+H-H2O	46.6	35.8	1.30617	98.8016	100 - 9.96 - 0.648		123.117	1	12.0094																																x	x
15942714	5-[(3S,8R,9S,10R,13R,14S,17R)-3-[(2R,3R,4S,5R,6S)-3,4-dihydroxy-5-methoxy-6-methyloxan-2-yl]oxy-14-hydroxy-10,13-dimethyl-1,2,3,6,7,8,9,11,12,15,16,17-dodecahydrocyclopenta[a]phenanthren-17-yl]pyran-2-one	C31H44O8	M+H-H2O	46.6	36.7	0.252377	96.5398	100 - 34.3 - 7.36 - 1.18 - 0.153		527.3	1	35.9044																																x	x	x		x	x
21118182	(3,5-dimethylcyclohexen-1-yl)methanol	C9H16O	M+H-H2O	46.6	39	2.40102	97.0251	100 - 9.96 - 0.648		123.117	1	29.0415																																x				x	x
44148234	1-tert-butyl-2-cyclopentylcyclopentan-1-ol	C14H26O	M+H	46.6	36.3	0.650136	97.5964	100 - 15.5 - 1.32		211.206	1	33.31																																				x
5280450	Linoleic acid	C18H32O2	M+H	46.6	43.3	1.01057	90.7324	100 - 19.9 - 2.29 - 0.193		281.248	1	31.4785																																x		x		x	x
51392	N-[3-(Dimethylamino)propyl]dodecanamide	C17H36N2O	M+H	46.6	34.5	0.0487152	98.6197	100 - 19.6 - 2.02 - 0.146		285.29	1	21.6573
564	6-aminohexanoic acid	C6H13NO2	M+H-H2O	46.5	35.4	0.481228	97.638	100 - 7.08 - 0.626		114.091	1	10.2815								x
6525	1-ethynylcyclohexan-1-ol	C8H12O	M+H	46.5	43	1.48913	91.4268	100 - 8.83 - 0.548		125.096	1	25.8447																																		x		x	x
22227	(2R,5R)-2-methyl-5-prop-1-en-2-ylcyclohexan-1-one	C10H16O	M+H-H2O	46.5	37.7	1.86428	97.064	100 - 11 - 0.756		135.117	1	30.111						x		x			x																				x
78175	4,4-dimethyl-5-methylidene-1,3-dioxolan-2-one	C6H8O3	M+H-H2O	46.5	39	1.53329	95.1218	100 - 6.7 - 0.806		111.044	1	21.2928																																				x
79603	diethyl 2-acetyloxypropanedioate	C9H14O6	M+Na	46.5	40.7	-1.48704	93.4118	100 - 10.1 - 1.69 - 0.137		241.068	1	27.989																								x	x
86069	3-methylidene-3a,4,5,6,7,7a-hexahydro-1-benzofuran-2-one	C9H12O2	M+H	46.5	42.4	0.180346	90.2515	100 - 9.95 - 0.853		153.091	1	23.9149																				x				x	x
97959	2,5-dimethylcyclohexan-1-ol	C8H16O	M+H-H2O, M+Na	46.5	42.3	1.59679	92.1809	100 - 8.87 - 0.552	128.12	111.117	1	31.4949						x	x	x	x		x	x
101550	6-methylcyclohex-3-ene-1-carbaldehyde	C8H12O	M+H-H2O, M+H	46.5	39.9	2.35258	95.4173	100 - 8.83 - 0.548	124.089	107.086	1	31.5054						x	x	x	x		x
105426	3-but-3-enyl-2,4,4-trimethylcyclohex-2-en-1-one	C13H20O	M+H-H2O	46.5	38	-0.341308	95.016	100 - 14.3 - 1.16		175.148	1	29.5791						x	x		x		x			x									x	x	x	x
3019826	2-[2-[4-(2-hydroxyethoxy)but-2-ynoxy]ethoxy]ethanol	C10H18O5	M+H-H2O	46.5	42.5	1.98191	92.3001	100 - 11.2 - 1.6 - 0.132		201.113	1	30.97																																				x
3020350	2-(2-methylprop-2-enoyloxy)ethyl 6-hydroxyhexanoate	C12H20O5	M+H-H2O, M+H	46.5	35.7	-0.0653746	97.0596	100 - 13.4 - 1.85 - 0.168	244.131	245.138	1	19.448																																				x
3024241	1-[[5-(hydroxymethyl)furan-2-yl]methoxy]propan-2-ol	C9H14O4	2M+H, 2M+Na, M+H, M+H-H2O	46.5	40.3	0.372781	92.832	100 - 10 - 1.27	186.089	373.186	1	24.5529																																x	x	x		x	x
3782139	3-methyl-5-propylcyclohex-2-en-1-one	C10H16O	M+H-H2O	46.5	43.1	0.207301	89.4502	100 - 11 - 0.756		135.117	1	34.0576						x	x	x	x		x	x
5319367	(1S,4R)-1-methyl-4-propan-2-ylcyclohex-2-en-1-ol	C10H18O	M+H	46.5	37	-0.576826	96.0057	100 - 11.1 - 0.759		155.143	1	34.665																																				x	x
5875489	(4Z)-cyclodec-4-en-1-one	C10H16O	M+H-H2O	46.5	38.2	2.86948	97.4349	100 - 11 - 0.756		135.117	1	29.401						x		x			x	x		x																	x
11970935	N,N-dibutyl-4-fluoro-6-[4-[(4-phenyldiazenylnaphthalen-1-yl)diazenyl]phenoxy]-1,3,5-triazin-2-amine	C33H33FN8O	M+Na	46.5	51.4	1.32121	82.4585	100 - 39 - 7.62 - 0.995		599.266	1	18.6563																																				x	x
12298194	methyl (3S,4R)-4-anilino-3-methyl-1-(2-phenylethyl)piperidine-4-carboxylate	C22H28N2O2	M+H-H2O, M+H	46.5	38.2	-1.84301	96.4573	100 - 24.9 - 3.39 - 0.329	352.214	353.222	1	11.0943																								x	x
4093	2-methylprop-2-enoic acid	C4H6O2	M+H	46.4	40.8	3.67963	95.2753	100 - 4.47 - 0.488		87.0444	1	12.0932																																				x	x
6276	pentan-1-ol	C5H12O	M+H-H2O	46.4	41.4	4.95321	96.4156	100 - 5.58 - 0.332		71.086	1	24.3539																																				x	x
7438	2-methyl-5-prop-1-en-2-ylcyclohex-2-en-1-ol	C10H16O	M+H	46.4	43.9	0.934349	89.4502	100 - 11 - 0.756		153.128	1	29.5629																																		x		x	x
11112	pyridine-3-carbohydrazide	C6H7N3O	M+H-H2O	46.4	34.1	1.23215	99.5448	100 - 7.7 - 0.465		120.056	1	25.2395																																x
12732	hex-1-yne	C6H10	M+H, 2M+H	46.4	38.1	4.82901	99.4672	100 - 6.6 - 0.183	82.0786	83.0859	1	32.4329						x	x		x		x
15550	cycloocta-1,3-diene	C8H12	M+H, M+Na	46.4	38.1	2.52891	96.7357	100 - 8.79 - 0.34	108.094	109.101	1	30.4126						x	x	x	x		x						x
15818	(3R,5S,8R,9S,10S,13S,14S,17S)-10,13-dimethyl-2,3,4,5,6,7,8,9,11,12,14,15,16,17-tetradecahydro-1H-cyclopenta[a]phenanthrene-3,17-diol	C19H32O2	M+H	46.4	44.3	-1.91227	90.2128	100 - 21 - 2.5 - 0.218		293.247	1	30.7664								x											x						x						x
33640	1-(furan-2-yl)propan-1-ol	C7H10O2	M+H-H2O, M+H	46.4	41	1.15358	92.2224	100 - 7.76 - 0.671	126.068	109.065	1	21.2614																																		x		x	x
49351	3,5-diacetamidobenzoic acid	C11H12N2O4	M+H-H2O, M+H	46.4	43.5	0.185226	88.6254	100 - 12.9 - 1.59 - 0.134	236.08	219.076	1	18.2816																																x	x		x
61896	non-2-en-1-ol	C9H18O	M+H-H2O	46.4	44.3	2.34312	90.3914	100 - 9.98 - 0.651		125.133	1	30.5637																																				x	x
69856	4,6-dimethyl-2-oxo-1H-pyridine-3-carbonitrile	C8H8N2O	M+H	46.4	39.3	0.0331146	92.5718	100 - 9.51 - 0.61		149.071	1	19.9589																																x	x
78762	6-hydroxy-6-methylheptan-2-one	C8H16O2	M+H-H2O	46.4	40.8	2.57222	94.0665	100 - 8.91 - 0.761		127.112	1	29.3138																																x	x			x	x
84228	2-(cyclohexen-1-yl)pyridine	C11H13N	M+H	46.4	44.9	-1.13078	88.4037	100 - 12.4 - 0.705		160.112	1	13.8589																				x
98144	(2,5-dimethyl-3,4-dihydropyran-2-yl)methanol	C8H14O2	M+H-H2O	46.4	43.5	2.11005	91.2	100 - 8.89 - 0.759		125.096	1	27.7477							x
98328	cyclooct-2-en-1-ol	C8H14O	M+H-H2O, M+H	46.4	39.1	1.60217	94.633	100 - 8.85 - 0.55	126.105	109.101	1	31.3192												x
113527	4-[(4-methylidenecyclohexyl)methoxy]-4-oxobutanoic acid	C12H18O4	M+2H	46.4	40.4	2.08238	94.2268	100 - 13.3 - 1.64 - 0.14		114.068	2	28.2187																																				x
113527	4-[(4-methylidenecyclohexyl)methoxy]-4-oxobutanoic acid	C12H18O4	M+2H	46.4	42.6	3.22636	93.4016	100 - 13.3 - 1.64 - 0.14		114.068	2	28.5096																																				x
114507	4,4,6-trimethylcyclohex-2-en-1-one	C9H14O	M+H-H2O	46.4	40.6	1.6264	93.4954	100 - 9.93 - 0.646		121.101	1	31.1726						x	x	x	x	x	x	x								x				x
118140	3,4-dihydro-2H-pyran-2-carboxylic acid	C6H8O3	M+H-H2O, M+H	46.4	37.2	2.02477	97.1897	100 - 6.7 - 0.806	128.048	111.044	1	17.2807																																				x	x
120062	2-[2-[2-[2-[2-[2-[2-[2-[2-[2-[2-[2-[2-[2-(2-hydroxyethoxy)ethoxy]ethoxy]ethoxy]ethoxy]ethoxy]ethoxy]ethoxy]ethoxy]ethoxy]ethoxy]ethoxy]ethoxy]ethoxy]ethanol	C30H62O16	M+H, M+Na	46.4	37.9	-1.22153	95.487	100 - 33.8 - 8.81 - 1.69 - 0.277	678.403	701.392	1	11.0733						x					x																		x		x
3017534	undeca-1,5-dien-4-ol	C11H20O	M+H	46.4	44.5	0.867338	88.4591	100 - 12.2 - 0.881		169.159	1	29.8329																																x
3024241	1-[[5-(hydroxymethyl)furan-2-yl]methoxy]propan-2-ol	C9H14O4	M+H-H2O, M+H, 2M+H	46.4	39.1	-0.363225	93.5134	100 - 10 - 1.27	186.089	373.186	1	15.875																																				x	x
6324616	[(7S,9E,11S,12R,13S,14R,15R,16R,17S,18S,19E,21Z)-2,15,17,27,29-pentahydroxy-11-methoxy-3,7,12,14,16,18,22-heptamethyl-6,23-dioxo-8,30-dioxa-24-azatetracyclo[23.3.1.14,7.05,28]triaconta-1(29),2,4,9,19,21,25,27-octaen-13-yl] acetate	C37H47NO12	M+H	46.4	48.1	1.43511	85.4749	100 - 41.4 - 10.8 - 2.11 - 0.338		698.318	1	23.6358																																x	x				x
6455280	8-hydroxytricyclo[5.2.1.02,6]decane-3-carboxylic acid	C11H16O3	M+H-H2O	46.4	35.1	0.358824	97.2915	100 - 12.2 - 1.3		179.107	1	29.6629											x			x
21116980	[(2R,3R,4S,5S,6R)-4,5-dihydroxy-2-[(2S,3S,4R,5R)-4-hydroxy-2,5-bis(hydroxymethyl)-3-octanoyloxyoxolan-2-yl]oxy-6-(hydroxymethyl)oxan-3-yl] octanoate	C28H50O13	M+2H, M+Na	46.4	42	4.23335	94.6848	100 - 31.4 - 7.42 - 1.3 - 0.192	594.328	617.317	1	24.1677																																x	x			x	x
21118182	(3,5-dimethylcyclohexen-1-yl)methanol	C9H16O	M+H-H2O	46.4	41.4	0.753864	91.4785	100 - 9.96 - 0.648		123.117	1	16.0088																																x	x
22019755	2-(dimethylamino)-2-[(4-methylphenyl)methyl]-1-(4-morpholin-4-ylphenyl)butan-1-one	C24H32N2O2	M+H, M+Na	46.4	35.6	0.875503	97.3452	100 - 27.1 - 3.95 - 0.407	380.247	381.254	1	13.8589											x									x
179	3-hydroxybutan-2-one	C4H8O2	2M+H	46.3	34.8	-0.808553	97.7448	100 - 4.49 - 0.489		177.112	1	6.9559																																				x	x
179	3-hydroxybutan-2-one	C4H8O2	M+H, 2M+H	46.3	33.8	-0.891966	98.609	100 - 4.49 - 0.489	88.0524	177.112	1	7.79998																																				x	x
7921	5-methyloxolan-2-one	C5H8O2	M+H-H2O	46.3	41.8	3.842	94.2389	100 - 5.58 - 0.537		83.0495	1	17.553																																				x	x
18139	bis(prop-2-enyl) hexanedioate	C12H18O4	M+2H, M+H	46.3	37.7	0.467521	94.5426	100 - 13.3 - 1.64 - 0.14	226.121	227.128	1	27.2098																																				x	x
19309	4-hydroxy-2,5-dimethylfuran-3-one	C6H8O3	M+H-H2O, M+H	46.3	37.4	2.16896	96.4584	100 - 6.7 - 0.806	128.048	111.044	1	23.3763																																				x
20534	2-butylfuran	C8H12O	M+H-H2O, M+H	46.3	40.5	1.44525	92.8389	100 - 8.83 - 0.548	124.089	107.086	1	25.6771																																	x	x		x	x
49351	3,5-diacetamidobenzoic acid	C11H12N2O4	M+H-H2O, M+H	46.3	39.1	1.66357	94.5442	100 - 12.9 - 1.59 - 0.134	236.08	219.077	1	17.0945																																x	x			x
75959	2-pyridin-2-ylacetonitrile	C7H6N2	M+H	46.3	41.8	2.04213	92.0143	100 - 8.37 - 0.308		119.061	1	18.2816
97792	[5-(hydroxymethyl)oxolan-2-yl]methanol	C6H12O3	M+H	46.3	35.4	0.225276	96.0874	100 - 6.74 - 0.809		133.086	1	13.5294																																				x	x
105426	3-but-3-enyl-2,4,4-trimethylcyclohex-2-en-1-one	C13H20O	M+H-H2O	46.3	36.8	0.569291	95.4649	100 - 14.3 - 1.16		175.148	1	28.761																																x				x	x
106864	3,5-bis(hydroxymethyl)oxan-4-one	C7H12O4	M+H-H2O, M+Na	46.3	35.9	-0.0324812	95.5769	100 - 7.86 - 1.09	160.074	143.07	1	17.9592																																				x
253298	oxolan-2-ylmethanamine	C5H11NO	M+H-H2O	46.3	41.3	3.45918	94.0825	100 - 5.94 - 0.352		84.0811	1	12.0932																																x	x
656641	2-[2-[2-[2-[2-[2-[2-[2-(2-dodecoxyethoxy)ethoxy]ethoxy]ethoxy]ethoxy]ethoxy]ethoxy]ethoxy]ethanol	C30H62O10	M+H, M+Na	46.3	35.4	-0.26611	96.3752	100 - 33.5 - 7.5 - 1.26 - 0.174	582.434	605.423	1	28.5934
6436488	(2E,4E)-octa-2,4-dien-1-ol	C8H14O	M+H	46.3	44.4	3.74184	91.4059	100 - 8.85 - 0.55		127.112	1	29.8386						x	x					x
21617108	2-(1,2-dimethylcyclohexyl)oxycarbonylbenzoic acid	C16H20O4	M+H	46.3	42.3	-1.27806	90.8107	100 - 17.7 - 2.29 - 0.221		277.143	1	24.7885																								x	x
637760	Chalcone	C15H12O	M+H	46.3	35.9	-0.976436	96.7781	100 - 16.4 - 1.46		209.096	1	23.131																													x	x	x
5165230	IAA-Val	C15H18N2O3	M+2H	46.3	40.4	1.13033	92.4513	100 - 17.3 - 2.02 - 0.177		138.073	2	4.30047																				x
8821	ethyl prop-2-enoate	C5H8O2	M+H-H2O	46.2	40.1	2.94691	94.2389	100 - 5.58 - 0.537		83.0494	1	16.9528																				x				x	x
8840	methyl 12-hydroxyoctadecanoate	C19H38O3	M+Na	46.2	45.7	-1.70658	87.3947	100 - 21.1 - 2.73 - 0.264		337.271	1	30.6407			x		x	x	x		x		x	x				x				x								x	x	x	x
15046	2-phenylcyclohexan-1-ol	C12H16O	M+H-H2O	46.2	35.7	0.472389	96.161	100 - 13.2 - 1.01		159.117	1	29.6524								x			x			x
62142	(2R,3R,4S,5S,6R)-2-decoxy-6-(hydroxymethyl)oxane-3,4,5-triol	C16H32O6	M+Na	46.2	40.4	-0.823001	91.801	100 - 17.9 - 2.74 - 0.3		343.209	1	21.0897											x																		x
62166	62166	C8H12O2	M+H-H2O	46.2	41.7	1.77525	91.2208	100 - 8.87 - 0.757		123.081	1	28.9367																																				x	x
66377	5-ethyl-1-[(2R,4S,5R)-4-hydroxy-5-(hydroxymethyl)oxolan-2-yl]pyrimidine-2,4-dione	C11H16N2O5	M+Na	46.2	43.4	-2.70258	91.0324	100 - 13 - 1.81 - 0.162		279.094	1	20.3611											x
76459	2-[2-[2-[2-[2-[2-(2-dodecoxyethoxy)ethoxy]ethoxy]ethoxy]ethoxy]ethoxy]ethanol	C26H54O8	M+Na	46.2	44.8	-1.4247	87.7947	100 - 29 - 5.71 - 0.842 - 0.102		517.37	1	28.5918											x
77115	3-(1H-indol-3-yl)propan-1-ol	C11H13NO	M+H	46.2	41.3	-1.23489	91.0769	100 - 12.5 - 0.916		176.107	1	11.7424																								x	x
77961	cycloheptanecarbaldehyde	C8H14O	M+H-H2O	46.2	35.5	2.81935	98.8264	100 - 8.85 - 0.55		109.102	1	26.3423							x					x		x
81238	diethyl 2-[(4-methoxyphenyl)methylidene]propanedioate	C15H18O5	2M+Na	46.2	46.6	-1.20551	85.863	100 - 16.6 - 2.32 - 0.233		579.219	1	22.3188															x									x	x
87293	4-(diethylamino)-2-hydroxybenzaldehyde	C11H15NO2	M+H-H2O	46.2	35	-0.336111	96.398	100 - 12.5 - 1.13		176.107	1	13.8799																				x
101083	2-methyl-1-pyridin-2-ylpropan-1-one	C9H11NO	M+H-H2O	46.2	33.2	0.429523	98.4875	100 - 10.3 - 0.679		132.081	1	23.2677												x
111509	4-hydroxybutan-2-one	C4H8O2	M+H	46.2	38.3	3.96529	97.2025	100 - 4.49 - 0.489		89.0601	1	12.426																																				x	x
118140	3,4-dihydro-2H-pyran-2-carboxylic acid	C6H8O3	M+H-H2O	46.2	38.6	0.554577	93.0222	100 - 6.7 - 0.806		111.044	1	11.2076																																					x
162452	2,5,5-trimethyl-1,3,4,4a,6,7-hexahydronaphthalen-2-ol	C13H22O	M+H-H2O	46.2	35.1	0.146953	96.0884	100 - 14.4 - 1.16		177.164	1	28.761																																x				x
3016494	1-methyl-2-methylidene-3-prop-1-en-2-ylcyclopentan-1-ol	C10H16O	M+H-H2O	46.2	46	1.35306	86.7906	100 - 11 - 0.756		135.117	1	28.7506																																x	x			x	x
3017021	cycloocten-1-ol	C8H14O	M+H-H2O	46.2	37.3	2.53548	96.7485	100 - 8.85 - 0.55		109.101	1	28.3113								x				x
3019826	2-[2-[4-(2-hydroxyethoxy)but-2-ynoxy]ethoxy]ethanol	C10H18O5	M+H-H2O	46.2	33.4	-0.446728	98.1885	100 - 11.2 - 1.6 - 0.132		201.112	1	16.9583																																				x
3020064	3-buta-1,3-dienyl-2,4,4-trimethylcyclohex-2-en-1-one	C13H18O	M+H-H2O	46.2	41.1	0.271706	90.3749	100 - 14.3 - 1.15		173.133	1	35.134																																				x	x
3020350	2-(2-methylprop-2-enoyloxy)ethyl 6-hydroxyhexanoate	C12H20O5	M+H-H2O, M+H	46.2	38.2	-0.431715	93.1789	100 - 13.4 - 1.85 - 0.168	244.131	245.138	1	20.4386																																				x
3020350	2-(2-methylprop-2-enoyloxy)ethyl 6-hydroxyhexanoate	C12H20O5	M+H-H2O, M+H	46.2	34.4	0.417462	97.0419	100 - 13.4 - 1.85 - 0.168	244.131	245.138	1	21.7934																																				x
6436518	diethyl 2-[(2E)-3,7-dimethylocta-2,6-dienyl]propanedioate	C17H28O4	2M+H	46.2	46.6	-4.59001	89.6514	100 - 18.9 - 2.5 - 0.249		593.402	1	35.0607																																x
13075981	(1R,2R,4R,5R,7S,10R,11S,14S,15S,16S,18S,19S)-15-(3-hydroxyprop-1-ynyl)-10,14-dimethylhexacyclo[9.8.0.02,4.05,10.014,19.016,18]nonadecane-5,7,15-triol	C24H34O4	2M+H	46.2	48.6	-0.20595	82.8711	100 - 26.5 - 4.19 - 0.492		773.499	1	32.137																																x	x			x	x
21485682	13-ethyl-3-methoxy-7,11,12,14,15,16-hexahydro-6H-cyclopenta[a]phenanthren-17-one	C20H24O2	M+H-H2O	46.2	34.3	-0.737565	97.3916	100 - 22 - 2.71 - 0.242		279.174	1	25.0399																				x
86071640	1,8,15,22,29,36-hexazacyclodotetracontane-2,9,16,23,30,37-hexone	C36H66N6O6	M+H, M+Na, M+2H	46.2	34.1	-1.07775	98.2578	100 - 42.1 - 9.89 - 1.68 - 0.226	678.504	701.493	1	11.8263								x
637759	Methyl trans-styryl ketone	C10H10O	M+H	46.2	34	0.278973	97.4908	100 - 11 - 0.749		147.08	1	27.2182																				x
62907	N-Ethyl-4-menthane-3-carboxamide	C13H25NO	M+H	46.2	35.9	-0.960689	96.2401	100 - 14.8 - 1.22		212.201	1	31.5054						x	x		x		x	x
7517	N-cyclohexylidenehydroxylamine	C6H11NO	M+H, 2M+H, M+H-H2O	46.1	33.8	2.12428	99.0777	100 - 7.02 - 0.416	113.084	114.092	1	10.2276
11418	2-methylcyclohexan-1-ol	C7H14O	M+H-H2O	46.1	40.9	4.23369	94.568	100 - 7.77 - 0.466		97.1017	1	30.8232																																				x	x
12292	3-methylhexanedioic acid	C7H12O4	M+H-H2O, M+Na	46.1	33.9	1.0043	97.752	100 - 7.86 - 1.09	160.074	143.07	1	25.25																																x	x			x
61138	pent-4-enoic acid	C5H8O2	M+H, 2M+H	46.1	35	-0.276723	96.0979	100 - 5.58 - 0.537	100.052	201.112	1	24.1677																																x	x			x
61935	7-methyl-4,4a,5,6-tetrahydro-3H-naphthalen-2-one	C11H14O	M+H-H2O	46.1	36.4	1.2143	95.427	100 - 12.1 - 0.873		145.101	1	25.6666																																		x		x	x
68238	2,3,5,6-tetramethylcyclohexa-2,5-diene-1,4-dione	C10H12O2	M+H-H2O	46.1	34.1	-0.0684776	96.4586	100 - 11 - 0.961		147.08	1	15.734																				x
69226	5-formyl-2-hydroxybenzoic acid	C8H6O4	M+H	46.1	34.1	2.1361	98.9353	100 - 8.87 - 1.17		167.034	1	31.6102						x		x
69522	2-aminooctanoic acid	C8H17NO2	M+H-H2O	46.1	35.2	3.32042	99.0366	100 - 9.29 - 0.795		142.123	1	30.111						x	x				x
74179	1-phenyl-2-pyridin-2-ylethanone	C13H11NO	M+H-H2O	46.1	33.8	-0.601086	97.2041	100 - 14.6 - 1.19		180.081	1	12.9159																																	x
81903	12-(methylamino)dodecanoic acid	C13H27NO2	M+H-H2O	46.1	33.3	0.872362	98.4125	100 - 14.8 - 1.43 - 0.104		212.201	1	29.8224																																x				x
83528	2,6,6-trimethylcyclohexa-2,4-dien-1-one	C9H12O	M+H-H2O, M+H	46.1	37.4	1.36091	94.7218	100 - 9.91 - 0.644	136.089	119.086	1	30.4126				x		x	x	x	x	x	x					x	x	x		x				x	x	x			x
86671	7,8a-dimethyl-3-prop-1-en-2-yl-2,3,4,4a,5,8-hexahydronaphthalen-1-one	C15H22O	M+H, M+Na	46.1	34.6	-1.44926	97.7366	100 - 16.5 - 1.48	218.167	219.174	1	23.2255						x					x	x
88829	2-[2-[2-(2-hydroxyethoxy)ethoxy]ethoxy]ethyl 2-methylprop-2-enoate	C12H22O6	M+H-H2O	46.1	35.4	-0.508997	95.914	100 - 13.5 - 2.07 - 0.197		245.138	1	16.7931																																	x			x
89560	non-1-en-3-ol	C9H18O	M+H-H2O	46.1	36.5	0.992748	95.1316	100 - 9.98 - 0.651		125.133	1	32.4329						x	x		x		x
90884	2,3,5,6-tetramethyl-1,4-dioxane-2,5-diol	C8H16O4	M+H	46.1	37.3	-1.17978	94.7193	100 - 8.99 - 1.18		177.112	1	13.5294																																				x	x
91170	2,6-di(cyclohexen-1-yl)cyclohexan-1-one	C18H26O	M+H-H2O, M+H	46.1	40.5	-1.84954	92.123	100 - 19.8 - 2.06 - 0.15	258.198	259.205	1	32.8571																																x	x	x		x	x
3016195	2-propylidenecyclopentan-1-one	C8H12O	M+H-H2O, M+H	46.1	37.2	3.15592	97.0818	100 - 8.83 - 0.548	124.089	125.096	1	29.8329																																x	x			x	x
3017021	cycloocten-1-ol	C8H14O	M+H-H2O	46.1	35.7	2.98827	98.1544	100 - 8.85 - 0.55		109.102	1	29.8224																																x		x	x	x	x
3019826	2-[2-[4-(2-hydroxyethoxy)but-2-ynoxy]ethoxy]ethanol	C10H18O5	M+H-H2O	46.1	35.3	-1.33889	96.797	100 - 11.2 - 1.6 - 0.132		201.112	1	17.9592																																	x			x
6451868	(1E,3Z)-13-oxabicyclo[10.1.0]trideca-1,3-diene	C12H18O	M+H-H2O, M+H	46.1	37.1	0.425216	93.7834	100 - 13.2 - 1.01	178.136	161.133	1	28.761																																x				x	x
21118182	(3,5-dimethylcyclohexen-1-yl)methanol	C9H16O	M+H-H2O	46.1	40.9	2.42383	92.6337	100 - 9.96 - 0.648		123.117	1	31.8744																																				x	x
21159617	[(2S,3S,4R,5R)-4-hydroxy-2,5-bis(hydroxymethyl)-2-[(2R,3R,4S,5S,6R)-3,4,5-trihydroxy-6-(hydroxymethyl)oxan-2-yl]oxyoxolan-3-yl] dodecanoate	C24H44O12	M+2H	46.1	41.3	0.706893	89.9806	100 - 26.9 - 5.95 - 0.951 - 0.131		263.149	2	12.874																																					x
179	3-hydroxybutan-2-one	C4H8O2	2M+H	46	35.1	-0.166474	95.2535	100 - 4.49 - 0.489		177.112	1	11.0733																													x
8103	hexan-1-ol	C6H14O	M+H-H2O	46	36.5	4.54572	98.7505	100 - 6.69 - 0.394		85.1016	1	28.2711																																				x
14283	cyclohexanecarboxamide	C7H13NO	M+H	46	35	2.11079	97.6934	100 - 8.12 - 0.494		128.107	1	32.4329						x	x		x		x
76460	2-[2-[2-[2-[2-[2-[2-[2-[2-[2-[2-(2-dodecoxyethoxy)ethoxy]ethoxy]ethoxy]ethoxy]ethoxy]ethoxy]ethoxy]ethoxy]ethoxy]ethoxy]ethanol	C36H74O13	M+Na	46	37.1	-2.09315	95.3673	100 - 40.3 - 10.6 - 2.08 - 0.337		737.501	1	28.6144																																					x
80521	butyl 2-oxoacetate	C6H10O3	M+H-H2O	46	32.1	-0.0776878	97.8301	100 - 6.72 - 0.807		113.06	1	23.7264																								x	x
87074	1-ethynylcyclopentan-1-ol	C7H10O	M+H-H2O	46	39.6	1.83605	92.4326	100 - 7.72 - 0.463		93.0701	1	22.5953																																				x	x
89487	3-methylcyclohex-2-en-1-ol	C7H12O	M+H	46	37.5	0.875309	93.452	100 - 7.75 - 0.465		113.096	1	22.4801																																				x	x
90884	2,3,5,6-tetramethyl-1,4-dioxane-2,5-diol	C8H16O4	M+H	46	35.7	-1.43344	96.2478	100 - 8.99 - 1.18		177.112	1	8.61355																													x
91172	4-hydroxy-4,7,7-trimethylbicyclo[4.1.0]heptan-3-one	C10H16O2	M+H-H2O, M+H	46	36.3	0.308568	94.1748	100 - 11.1 - 0.966	168.115	151.112	1	25.6666																																		x		x	x
96783	2-(4-cyclohexylphenyl)acetic acid	C14H18O2	M+H	46	47	-2.21886	85.4289	100 - 15.4 - 1.52 - 0.112		219.137	1	23.0077			x					x			x
96875	3-methylidenebicyclo[2.2.1]heptan-2-one	C8H10O	M+H-H2O	46	42.9	3.73726	91.4477	100 - 8.81 - 0.546		105.07	1	30.7394																																				x	x
113527	4-[(4-methylidenecyclohexyl)methoxy]-4-oxobutanoic acid	C12H18O4	M+2H, M+H	46	39.1	1.42668	92.7296	100 - 13.3 - 1.64 - 0.14	226.121	227.128	1	30.5323																																x				x	x
3020350	2-(2-methylprop-2-enoyloxy)ethyl 6-hydroxyhexanoate	C12H20O5	M+H-H2O, M+H	46	34.8	0.191896	95.7007	100 - 13.4 - 1.85 - 0.168	244.131	245.138	1	25.4385																																x	x			x	x
20836325	(2E,6Z)-dodeca-2,6-dien-1-ol	C12H22O	M+H-H2O	46	40.9	0.421205	89.6315	100 - 13.3 - 1.02		165.164	1	31.1726						x	x	x	x		x	x
53461865	[2-[17-hydroxy-10,13,16-trimethyl-11-(4-methylphenyl)sulfonyloxy-3-oxo-2,4,5,6,7,8,9,11,12,14,15,16-dodecahydro-1H-cyclopenta[a]phenanthren-17-yl]-2-oxoethyl] acetate	C31H42O8S	M+H	46	36.7	-3.89377	97.8054	100 - 35.1 - 12.1 - 2.79 - 0.516		575.265	1	20.7295																																				x
6437668	FA 18:3+1O	C18H30O3	M+H	46	34.5	-0.393453	95.9675	100 - 19.9 - 2.5 - 0.234		295.227	1	25.8447																																				x	x
6525	1-ethynylcyclohexan-1-ol	C8H12O	M+H-H2O, M+H	45.9	36.8	1.6265	94.5141	100 - 8.83 - 0.548	124.089	107.086	1	29.8281						x	x	x	x		x	x		x
7296	methylcyclopentane	C6H12	M+H	45.9	36.6	4.80328	98.4557	100 - 6.63 - 0.185		85.1016	1	25.8105												x
10790	9,10,16-trihydroxyhexadecanoic acid	C16H32O5	2M+Na	45.9	46.4	-0.542734	83.7152	100 - 17.9 - 2.53 - 0.262		631.439	1	30.6512								x			x												x						x		x
11418	2-methylcyclohexan-1-ol	C7H14O	M+H-H2O	45.9	36.4	2.16743	95.5171	100 - 7.77 - 0.466		97.1014	1	30.7036						x	x	x	x		x	x					x
80444	2-amino-5-[(4-amino-3-carboxyphenyl)methyl]benzoic acid	C15H14N2O4	M+H-H2O	45.9	32.2	0.209956	97.5709	100 - 17.3 - 2.22 - 0.213		269.092	1	23.5206																																x	x
83150	10-aminodecanoic acid	C10H21NO2	M+H-H2O	45.9	32.4	0.161507	97.2859	100 - 11.5 - 1.01		170.154	1	29.8281						x	x		x		x	x																	x
86171	2-benzyl-2-(dimethylamino)-1-(4-morpholin-4-ylphenyl)butan-1-one	C23H30N2O2	M+H	45.9	31.7	-0.143923	98.0083	100 - 26 - 3.66 - 0.366		367.238	1	11.7424								x			x													x	x
92545	5-[(2-cyanophenyl)diazenyl]-2,6-bis(2-methoxyethylamino)-4-methylpyridine-3-carbonitrile	C20H23N7O2	2M+Na	45.9	43.7	-3.52326	89.7452	100 - 24.5 - 3.3 - 0.318		809.369	1	22.3649																																x	x
94362	2-[2-(2-hexoxyethoxy)ethoxy]ethanol	C12H26O4	M+H-H2O, M+Na	45.9	40.1	0.00737224	89.4474	100 - 13.4 - 1.65 - 0.142	234.183	257.172	1	27.9697																																x	x			x
95596	1-methyl-4-(4-methylpent-3-enyl)cyclohex-3-ene-1-carbaldehyde	C14H22O	M+H-H2O, M+H	45.9	37.2	0.399341	92.8375	100 - 15.4 - 1.31	206.167	189.164	1	29.5524																																		x		x	x
98144	(2,5-dimethyl-3,4-dihydropyran-2-yl)methanol	C8H14O2	M+H-H2O	45.9	41.9	3.27078	91.2	100 - 8.89 - 0.759		125.097	1	30.2495																																				x	x
101871	2-(hydroxymethylidene)cyclohexan-1-one	C7H10O2	M+H-H2O	45.9	41.8	3.91487	92.2224	100 - 7.76 - 0.671		109.065	1	29.8852																																		x		x	x
113527	4-[(4-methylidenecyclohexyl)methoxy]-4-oxobutanoic acid	C12H18O4	M+2H	45.9	40.2	2.70456	92.5354	100 - 13.3 - 1.64 - 0.14		114.068	2	25.449																																				x
135128	2-(hydroxymethyl)-6-methylpyridin-3-ol	C7H9NO2	2M+H	45.9	37	-2.04967	94.7146	100 - 8.12 - 0.699		279.133	1	18.6249
166345	2-ethylideneundec-10-enal	C13H22O	M+H-H2O	45.9	37.2	-0.513455	92.8432	100 - 14.4 - 1.16		177.164	1	31.1621						x	x	x	x	x	x	x
251870	(6S,8S,9R,10S,11S,13S,14S,17S)-17-acetyl-9-fluoro-11-hydroxy-6,10,13-trimethyl-2,6,7,8,11,12,14,15,16,17-decahydro-1H-cyclopenta[a]phenanthren-3-one	C22H31FO3	M+H	45.9	36.9	-4.29725	97.5633	100 - 24.3 - 3.43 - 0.357		363.231	1	23.2467									x		x													x	x
3019826	2-[2-[4-(2-hydroxyethoxy)but-2-ynoxy]ethoxy]ethanol	C10H18O5	M+H-H2O	45.9	32.9	-0.626729	97.2855	100 - 11.2 - 1.6 - 0.132		201.112	1	14.4095												x
3024241	1-[[5-(hydroxymethyl)furan-2-yl]methoxy]propan-2-ol	C9H14O4	M+H-H2O, 2M+H, M+H, 2M+Na	45.9	30.3	0.180729	99.6354	100 - 10 - 1.27	186.089	373.186	1	25.2261											x						x							x	x				x
5318018	(E)-hept-3-en-1-ol	C7H14O	M+H-H2O	45.9	37.2	2.60278	95.3377	100 - 7.77 - 0.466		97.1015	1	30.4126				x		x	x	x	x	x	x	x		x		x	x			x				x		x			x
5319367	(1S,4R)-1-methyl-4-propan-2-ylcyclohex-2-en-1-ol	C10H18O	M+H-H2O	45.9	39.2	2.68318	93.3793	100 - 11.1 - 0.759		137.133	1	31.3447																																				x	x
11971122	2-methyl-1,4-dioxecane-5,10-dione	C9H14O4	M+H-H2O, M+H	45.9	40.8	-2.65555	91.7386	100 - 10 - 1.27	186.089	187.096	1	20.449																																x	x			x	x
21116634	methyl 13-[(1S)-cyclopent-2-en-1-yl]tridecanoate	C19H34O2	M+H, M+Na	45.9	36.4	-1.17974	94.3956	100 - 21 - 2.51 - 0.218	294.256	295.263	1	30.4545							x				x	x
53422948	2,6,10,10-tetramethylbicyclo[7.2.0]undecan-3-one	C15H26O	M+H-H2O, M+H	45.9	40.1	-0.915191	90.3858	100 - 16.6 - 1.49	222.198	205.195	1	31.5054						x	x	x	x		x
13282	Diphenyl phosphate	C12H11O4P	M+H, M+Na	45.9	31.8	-0.43351	98.4004	100 - 13.3 - 1.63 - 0.139	250.039	251.047	1	19.7413																																x	x
13690	Azacyclotridecan-2-one	C12H23NO	M+H	45.8	37.3	-1.13781	93.1565	100 - 13.6 - 1.07		198.185	1	34.0576						x	x		x		x
11005	tetradecanoic acid	C14H28O2	M+H-H2O, M+H	45.8	32.3	2.28616	99.2229	100 - 15.5 - 1.54 - 0.114	228.209	211.206	1	29.9795																																x				x
18139	bis(prop-2-enyl) hexanedioate	C12H18O4	M+2H, M+H	45.8	37.3	-1.46446	93.5371	100 - 13.3 - 1.64 - 0.14	226.12	227.127	1	24.1572																																				x
21428	2,6-dimethylcyclohexan-1-ol	C8H16O	M+H-H2O	45.8	35.1	1.66558	95.9257	100 - 8.87 - 0.552		111.117	1	31.1621						x	x	x	x		x	x
25786	1,4-dihydro-3,1-benzoxazin-2-one	C8H7NO2	M+H-H2O, M+H	45.8	33.8	0.759624	95.8849	100 - 9.17 - 0.784	149.048	150.055	1	22.9135
69856	4,6-dimethyl-2-oxo-1H-pyridine-3-carbonitrile	C8H8N2O	M+H	45.8	39	0.231081	90.4717	100 - 9.51 - 0.61		149.071	1	19.6575																																x	x
78417	2,2,4,4-tetramethylcyclopentan-1-one	C9H16O	M+H-H2O	45.8	33.4	1.76717	97.6671	100 - 9.96 - 0.648		123.117	1	25.8105											x	x
83150	10-aminodecanoic acid	C10H21NO2	M+H-H2O	45.8	32.8	0.326475	96.7793	100 - 11.5 - 1.01		170.154	1	31.1621						x	x	x	x	x	x																		x
87688	3-hydroxy-2-(hydroxymethyl)-2-methylpropanal	C5H10O3	M+H-H2O	45.8	37.5	2.02627	93.9997	100 - 5.64 - 0.746		101.06	1	21.2928																																				x
96736	4-(cyclohexylamino)piperidine-4-carboxamide	C12H23N3O	M+H	45.8	44	-1.40416	86.5469	100 - 14.4 - 1.17		226.191	1	6.07018
97927	2-hydroxy-1,2-bis(6-methylpyridin-2-yl)ethanone	C14H14N2O2	M+H-H2O	45.8	38	-2.54349	93.8401	100 - 16.1 - 1.63 - 0.123		225.102	1	22.3963																																x	x		x	x
107175	3-methyl-6-propan-2-ylcyclohexane-1,2-diol	C10H20O2	M+H-H2O	45.8	40.5	0.707351	89.2117	100 - 11.1 - 0.971		155.143	1	28.2711
113527	4-[(4-methylidenecyclohexyl)methoxy]-4-oxobutanoic acid	C12H18O4	M+2H	45.8	38.3	3.76507	95.2313	100 - 13.3 - 1.64 - 0.14		114.068	2	28.7296																																				x
118140	3,4-dihydro-2H-pyran-2-carboxylic acid	C6H8O3	M+H-H2O, M+H	45.8	34.8	1.71929	96.4286	100 - 6.7 - 0.806	128.048	111.044	1	17.5635																																				x	x
3017534	undeca-1,5-dien-4-ol	C11H20O	M+H-H2O	45.8	36.1	2.25407	95.5538	100 - 12.2 - 0.881		151.149	1	30.111												x
6432271	(1S,2S)-2-methylcyclopentan-1-ol	C6H12O	M+H-H2O	45.8	39.8	3.45352	93.4072	100 - 6.67 - 0.393		83.0859	1	24.3644																																				x	x
21118182	(3,5-dimethylcyclohexen-1-yl)methanol	C9H16O	M+H-H2O	45.8	33.3	1.89582	97.9312	100 - 9.96 - 0.648		123.117	1	27.0317																																				x	x
139595524	2-[(2S,3R,4R,5S,6S)-6-carboxy-3,4,5-trihydroxyoxan-2-yl]-2-(trimethylazaniumyl)acetate	C11H19NO8	2M+H	45.8	48.8	0.134461	80.2555	100 - 12.8 - 2.4 - 0.237		587.229	1	21.1147																																x	x			x
5280450	Linoleic acid	C18H32O2	M+H	45.8	32.3	0.449184	97.1371	100 - 19.9 - 2.29 - 0.193		281.248	1	33.9152																																x		x		x	x
3611	2-hydroxy-6-propan-2-ylcyclohepta-2,4,6-trien-1-one	C10H12O2	M+H-H2O	45.7	40.7	-2.81019	91.1706	100 - 11 - 0.961		147.08	1	31.0829																																x	x	x			x
14511	3-methylcyclohex-2-en-1-one	C7H10O	M+H-H2O, M+H	45.7	38.4	3.2768	93.7549	100 - 7.72 - 0.463	110.074	111.081	1	32.4225						x	x		x		x
15037	1-(furan-2-ylmethyl)pyrrole	C9H9NO	M+H, M+H-H2O	45.7	31.5	0.861007	98.0599	100 - 10.2 - 0.677	147.069	148.076	1	23.2677												x
15512	cyclohex-3-en-1-ylmethanol	C7H12O	M+H-H2O	45.7	38.6	2.56406	93.1363	100 - 7.75 - 0.465		95.0858	1	11.2809																																x	x			x
18139	bis(prop-2-enyl) hexanedioate	C12H18O4	M+H	45.7	35.4	0.930493	94.3159	100 - 13.3 - 1.64 - 0.14		227.128	1	30.991																																	x			x	x
19040	hept-1-en-4-ol	C7H14O	M+H-H2O	45.7	39.1	3.82725	93.6597	100 - 7.77 - 0.466		97.1016	1	29.401						x	x		x		x
19082	ethyl 11-cyclopent-2-en-1-ylundecanoate	C18H32O2	M+Na	45.7	34.7	-0.48563	94.4167	100 - 19.9 - 2.29 - 0.193		303.229	1	28.5918				x		x	x	x	x	x	x	x		x						x			x	x	x	x					x
25786	1,4-dihydro-3,1-benzoxazin-2-one	C8H7NO2	M+H-H2O	45.7	33.2	1.61016	97.062	100 - 9.17 - 0.784		132.045	1	23.5206																																x	x
34134	nona-2,6-dien-1-ol	C9H16O	M+H	45.7	40.2	1.84258	90.412	100 - 9.96 - 0.648		141.128	1	29.8386						x	x					x
73826	ethyl 2-anilino-2-oxoacetate	C10H11NO3	M+H	45.7	30.9	-0.721029	98.4483	100 - 11.4 - 1.21		194.081	1	11.6556																																x	x				x
78174	4,4-dimethyl-1,3-dioxolan-2-one	C5H8O3	M+H-H2O	45.7	38.1	2.92437	94.0212	100 - 5.61 - 0.745		99.0444	1	25.4804																																					x
79095	3-ethylcyclopentene	C7H12	M+H	45.7	35.5	2.98637	96.6108	100 - 7.71 - 0.256		97.1015	1	31.1621						x	x	x	x		x	x
80444	2-amino-5-[(4-amino-3-carboxyphenyl)methyl]benzoic acid	C15H14N2O4	M+H-H2O	45.7	29	-0.093706	99.551	100 - 17.3 - 2.22 - 0.213		269.092	1	21.6677																																x	x			x
81903	12-(methylamino)dodecanoic acid	C13H27NO2	M+H-H2O	45.7	32.8	1.94331	98.0723	100 - 14.8 - 1.43 - 0.104		212.201	1	30.111						x		x
88386	2-acetyloxyethyl 2-methylprop-2-enoate	C8H12O4	M+H	45.7	38.6	-0.726952	90.8117	100 - 8.94 - 1.18		173.081	1	15.9483
88829	2-[2-[2-(2-hydroxyethoxy)ethoxy]ethoxy]ethyl 2-methylprop-2-enoate	C12H22O6	M+H-H2O	45.7	41.1	-0.740448	88.2716	100 - 13.5 - 2.07 - 0.197		245.138	1	15.1803
91239	5-hydroxy-2-methyl-1,3-dioxane-4-carbaldehyde	C6H10O4	M+H-H2O	45.7	31.4	1.25437	98.762	100 - 6.76 - 1.02		129.055	1	22.3188																								x	x
103618	2-[2-(1-hydroxypropan-2-yloxy)-2-oxoethyl]tetradecanoic acid	C19H36O5	M+H-H2O	45.7	33.3	-1.13578	96.541	100 - 21.2 - 3.15 - 0.352		327.253	1	28.4911
109785	2-[2-[2-[2-[2-[2-[2-[2-[2-[2-(2,4-dipentylphenoxy)ethoxy]ethoxy]ethoxy]ethoxy]ethoxy]ethoxy]ethoxy]ethoxy]ethoxy]ethanol	C36H66O11	M+Na	45.7	65.5	0.773773	64.0188	100 - 40.1 - 10.1 - 1.9 - 0.292		697.45	1	29.2091																																x	x	x		x	x
113527	4-[(4-methylidenecyclohexyl)methoxy]-4-oxobutanoic acid	C12H18O4	M+2H, M+H	45.7	35.1	0.168809	93.6523	100 - 13.3 - 1.64 - 0.14	226.121	227.128	1	27.6054																																	x			x	x
118140	3,4-dihydro-2H-pyran-2-carboxylic acid	C6H8O3	M+H-H2O, M+H	45.7	34.3	1.58862	96.0544	100 - 6.7 - 0.806	128.048	111.044	1	15.7074																																				x
3015896	diethyl 2-(oxolan-2-ylmethyl)propanedioate	C12H20O5	M+H-H2O	45.7	36.2	-0.225046	92.7165	100 - 13.4 - 1.85 - 0.168		227.128	1	22.6769																																				x	x
3020890	3,7-dimethyl-1-(2-phenylethoxy)octane-1,7-diol	C18H30O3	M+H-H2O, M+H	45.7	31.9	0.377068	97.2504	100 - 19.9 - 2.5 - 0.234	294.22	277.216	1	29.3953																																		x		x	x
5367402	(E)-hex-3-en-1-yne	C6H8	2M+H	45.7	34.6	1.94447	96.0479	100 - 6.58 - 0.181		161.133	1	30.7394																																				x	x
6436339	(13E)-1-oxacyclohexadec-13-en-2-one	C15H26O2	2M+H	45.7	42.8	-1.9811	88.3407	100 - 16.6 - 1.7 - 0.13		477.393	1	33.758																																				x	x
7035406	(1S,6R)-1-ethynyl-2,2,6-trimethylcyclohexan-1-ol	C11H18O	M+H-H2O, M+H	45.7	31.6	-0.303777	97.0403	100 - 12.1 - 0.878	166.136	149.132	1	28.7594						x	x	x	x		x	x
11309555	(1R,6R)-6-methylcyclohex-3-ene-1-carboxylic acid	C8H12O2	M+H-H2O	45.7	39.2	1.59752	91.2208	100 - 8.87 - 0.757		123.081	1	25.6666																																				x	x
11971122	2-methyl-1,4-dioxecane-5,10-dione	C9H14O4	M+H-H2O	45.7	31.9	-0.191448	96.9372	100 - 10 - 1.27		169.086	1	16.9688																																				x
86071640	1,8,15,22,29,36-hexazacyclodotetracontane-2,9,16,23,30,37-hexone	C36H66N6O6	M+2H, M+H, M+Na	45.7	30.8	-0.547344	98.183	100 - 42.1 - 9.89 - 1.68 - 0.226	678.504	701.493	1	10.0429
25127	Ethyl 4-(dimethylamino)benzoate	C11H15NO2	M+H	45.7	31.7	-0.237482	97.0663	100 - 12.5 - 1.13		194.118	1	19.1047
6811	Phthalic anhydride	C8H4O3	M+H	45.7	29.5	0.243438	99.1239	100 - 8.81 - 0.958		149.023	1	22.2664
7967	cyclohexanone	C6H10O	M+H-H2O	45.6	38.3	4.12535	94.4322	100 - 6.64 - 0.391		81.0703	1	33.5362								x
10634	(3S,8R,9S,10R,13S,14S,17S)-10,13-dimethyl-2,3,4,7,8,9,11,12,14,15,16,17-dodecahydro-1H-cyclopenta[a]phenanthrene-3,17-diol	C19H30O2	M+H	45.6	29.2	0.125466	98.7397	100 - 21 - 2.5 - 0.217		291.232	1	25.8447																																x		x	x	x	x
11050	phenalen-1-one	C13H8O	M+Na	45.6	34.8	-0.383552	93.5345	100 - 14.2 - 1.14		203.047	1	22.164											x
11588	11588	C5H8	M+H, 2M+H	45.6	33.8	2.63003	97.2767	100 - 5.5 - 0.122	68.0628	137.133	1	30.2495																																				x	x
13606	isocyanobenzene	C7H5N	M+H	45.6	33.7	2.01418	96.5968	100 - 7.99 - 0.278		104.05	1	17.105																																x	x
13706	(2S)-2-amino-3-(4-nitrophenyl)propanoic acid	C9H10N2O4	M+H-H2O	45.6	35	1.04647	94.4241	100 - 10.7 - 1.34 - 0.103		193.061	1	14.7844
24762	2-hydroxyethyl octadecanoate	C20H40O3	M+Na	45.6	42	-4.12727	90.7914	100 - 22.2 - 2.96 - 0.294		351.286	1	31.1876																																x
31307	(8S,9R,10S,11S,13S,14S,16R,17S)-9-fluoro-11,16,17-trihydroxy-17-(2-hydroxyacetyl)-10,13-dimethyl-6,7,8,11,12,14,15,16-octahydrocyclopenta[a]phenanthren-3-one	C21H27FO6	M+H-H2O	45.6	48.1	3.44583	83.7334	100 - 23.3 - 3.81 - 0.468		377.177	1	7.02922																																				x	x
77581	4-azatricyclo[9.4.0.03,8]pentadeca-1(15),3(8),4,6,11,13-hexaen-2-one	C14H11NO	M+H	45.6	34.3	1.82049	95.6835	100 - 15.7 - 1.35		210.092	1	31.0934																																x	x			x	x
87688	3-hydroxy-2-(hydroxymethyl)-2-methylpropanal	C5H10O3	M+H-H2O	45.6	37.4	2.8874	93.9997	100 - 5.64 - 0.746		101.06	1	24.5529																																				x
89487	3-methylcyclohex-2-en-1-ol	C7H12O	M+H-H2O	45.6	33.9	4.19922	98.734	100 - 7.75 - 0.465		95.086	1	29.8224																																x				x	x
94291	(4R)-4-[(3S,5R,8R,9S,10S,12R,13S,14S,17R)-3,12,14-trihydroxy-10,13-dimethyl-1,2,3,4,5,6,7,8,9,11,12,15,16,17-tetradecahydrocyclopenta[a]phenanthren-17-yl]oxolan-2-one	C23H36O5	M+H	45.6	40.1	-0.273041	88.3695	100 - 25.5 - 4.14 - 0.504		393.263	1	27.3959																																				x
97927	2-hydroxy-1,2-bis(6-methylpyridin-2-yl)ethanone	C14H14N2O2	M+H-H2O	45.6	31.6	-0.437819	97.0417	100 - 16.1 - 1.63 - 0.123		225.102	1	15.9693																																x	x
108993	4-oxo-4-tridecoxybut-2-enoic acid	C17H30O4	M+H, M+Na	45.6	31.5	1.20549	97.7746	100 - 18.9 - 2.51 - 0.249	298.215	299.222	1	26.812								x			x			x
113527	4-[(4-methylidenecyclohexyl)methoxy]-4-oxobutanoic acid	C12H18O4	M+2H, M+H-H2O, M+H	45.6	32.6	0.611363	95.9891	100 - 13.3 - 1.64 - 0.14	226.121	227.128	1	27.9487																																x	x			x
113527	4-[(4-methylidenecyclohexyl)methoxy]-4-oxobutanoic acid	C12H18O4	M+H	45.6	36.7	1.45445	92.9425	100 - 13.3 - 1.64 - 0.14		227.128	1	30.3437																																	x			x	x
307922	2-aminoundecanoic acid	C11H23NO2	M+H-H2O	45.6	33.5	3.29899	98.61	100 - 12.6 - 1.14		184.17	1	30.111						x	x
3017598	N-icosylprop-2-enamide	C23H45NO	M+H, M+Na	45.6	29.9	-0.927179	99.4136	100 - 25.8 - 3.4 - 0.305	351.35	374.339	1	33.2033						x	x	x	x	x	x	x
3020669	(2,5-dipropyloxan-2-yl)methanol	C12H24O2	M+H-H2O	45.6	31.8	0.663564	96.8561	100 - 13.3 - 1.23		183.174	1	33.4881																																				x	x
6437422	(E)-tridec-4-en-7-yn-1-ol	C13H22O	M+H-H2O	45.6	32.4	-0.550054	96.4172	100 - 14.4 - 1.16		177.164	1	30.6721						x					x									x				x	x
21116980	[(2R,3R,4S,5S,6R)-4,5-dihydroxy-2-[(2S,3S,4R,5R)-4-hydroxy-2,5-bis(hydroxymethyl)-3-octanoyloxyoxolan-2-yl]oxy-6-(hydroxymethyl)oxan-3-yl] octanoate	C28H50O13	M+Na	45.6	36.4	3.175	95.4237	100 - 31.4 - 7.42 - 1.3 - 0.192		617.316	1	22.6478																																				x
44150172	ethyl (2R)-2-amino-2-nitro-3-phenylpropanoate	C11H14N2O4	M+H-H2O	45.6	33	-0.690922	96.0463	100 - 12.9 - 1.59 - 0.134		221.092	1	19.5478
56842515	2-methyl-3-(4-methylcyclohexyl)butanal	C12H22O	M+H-H2O, M+H	45.6	31.6	1.44416	97.9464	100 - 13.3 - 1.02	182.167	183.175	1	31.8849																																				x	x
260003	Gabapentin Related Compound E	C9H14O4	M+H, 2M+Na	45.6	38.2	-2.5625	92.9603	100 - 10 - 1.27	186.089	395.167	1	19.2359																															x
5570	N-Methylnicotinate	C7H7NO2	M+H-H2O	45.6	35.2	0.697553	93.8374	100 - 8.09 - 0.697		120.044	1	11.6556																																	x
2775	5,7-Dimethoxy-2H-chromen-2-one	C11H10O4	M+H	45.5	42	-1.98356	87.8854	100 - 12.2 - 1.5 - 0.122		207.065	1	19.4954													x	x		x	x	x
7517	N-cyclohexylidenehydroxylamine	C6H11NO	M+H, 2M+H, M+H-H2O	45.5	36.7	-1.07786	92.2997	100 - 7.02 - 0.416	113.084	227.175	1	6.03875
7897	3-hydroxybutanal	C4H8O2	M+H, 2M+H	45.5	31.3	-1.07566	97.2549	100 - 4.49 - 0.489	88.0523	177.112	1	10.521																																				x	x
10324	2-ethyl-3-hydroxyhexanal	C8H16O2	M+H-H2O	45.5	31.3	0.124487	96.1915	100 - 8.91 - 0.761		127.112	1	20.4386																																					x
10601	3-acetyloxolan-2-one	C6H8O3	M+H-H2O	45.5	33.9	1.77188	95.4808	100 - 6.7 - 0.806		111.044	1	26.1461																																				x	x
12309	pent-1-yne	C5H8	M+H, 2M+H	45.5	30.7	2.18638	99.3481	100 - 5.5 - 0.122	68.0627	137.133	1	29.8281						x	x		x		x	x		x
33979	(2-dodecanoyloxy-3-hydroxypropyl) dodecanoate	C27H52O5	M+Na	45.5	32.7	-0.716395	95.6815	100 - 30 - 5.37 - 0.711		479.37	1	33.6723								x				x
73744	2-[4-[2-[4-(1,3-benzoxazol-2-yl)phenyl]ethenyl]phenyl]-1,3-benzoxazole	C28H18N2O2	M+H	45.5	30.3	-0.252414	97.5553	100 - 31.3 - 5.14 - 0.589		415.144	1	30.3603												x																x
78950	3-prop-2-enoxypropane-1,2-diol	C6H12O3	M+H	45.5	32	0.936421	96.4163	100 - 6.74 - 0.809		133.086	1	12.426																																				x	x
81248	2-[2-[2-[2-[2-[2-[2-[2-[2-[2-[2-(2-hydroxyethoxy)ethoxy]ethoxy]ethoxy]ethoxy]ethoxy]ethoxy]ethoxy]ethoxy]ethoxy]ethoxy]ethanol	C24H50O13	M+Na	45.5	36.3	-1.48672	93.0275	100 - 27 - 6.18 - 1.01 - 0.144		569.314	1	10.5104																																				x	x
84381	3-aminoisoindol-1-one	C8H6N2O	M+H	45.5	32.9	1.08506	96.1466	100 - 9.49 - 0.608		147.055	1	17.105																																		x
86885	1-methyl-3-phenylpiperidine	C12H17N	M+H	45.5	31.3	-1.28713	97.7221	100 - 13.5 - 0.846		176.143	1	13.3578																				x
87938	1-prop-2-ynylcyclohexan-1-ol	C9H14O	M+H-H2O	45.5	35.8	0.899636	92.6167	100 - 9.93 - 0.646		121.101	1	28.7594						x	x		x		x	x
96875	3-methylidenebicyclo[2.2.1]heptan-2-one	C8H10O	M+H-H2O	45.5	32.7	1.72835	97.0413	100 - 8.81 - 0.546		105.07	1	30.4126						x	x		x		x
98434	1-methyl-2-phenylpiperidine	C12H17N	M+H	45.5	28.6	-0.449779	99.1611	100 - 13.5 - 0.846		176.143	1	11.7319											x													x	x
103618	2-[2-(1-hydroxypropan-2-yloxy)-2-oxoethyl]tetradecanoic acid	C19H36O5	M+H-H2O	45.5	43.1	-1.5552	86.2504	100 - 21.2 - 3.15 - 0.352		327.252	1	34.2252								x
105426	3-but-3-enyl-2,4,4-trimethylcyclohex-2-en-1-one	C13H20O	M+H	45.5	41.6	-0.495224	86.5917	100 - 14.3 - 1.16		193.159	1	29.6524						x	x		x		x
106806	5-(2,2,3-trimethylcyclopent-3-en-1-yl)pent-4-en-2-ol	C13H22O	M+H-H2O, M+H	45.5	30.6	1.13359	98.3629	100 - 14.4 - 1.16	194.167	177.164	1	29.8224																																x				x	x
119758	2-[2-[2-[2-[2-[2-[2-(4-nonylphenoxy)ethoxy]ethoxy]ethoxy]ethoxy]ethoxy]ethoxy]ethanol	C29H52O8	M+Na	45.5	33.8	-0.249098	93.8455	100 - 32.3 - 6.68 - 1.04 - 0.131		551.355	1	27.7581								x			x		x										x						x		x
175328	2-(2-hydroxy-2-methylpropylidene)cyclohex-3-ene-1-carbaldehyde	C11H16O2	M+H-H2O	45.5	41.2	1.74871	88.3055	100 - 12.2 - 1.09		163.112	1	31.0829																																x	x			x	x
3018309	1-[3-(trifluoromethyl)phenyl]piperidin-4-ol	C12H14F3NO	M+Na	45.5	41.6	-0.994785	87.2638	100 - 13.5 - 1.05		268.092	1	27.989											x													x	x
3020894	1-butyl-3,4-dihydro-2H-naphthalen-1-ol	C14H20O	M+H-H2O	45.5	33.4	-0.579552	94.9349	100 - 15.4 - 1.31		187.148	1	29.5791											x			x
3023390	1-tert-butyl-2-cyclopentylidenecyclopentan-1-ol	C14H24O	M+H	45.5	42.5	-0.525291	85.6354	100 - 15.5 - 1.32		209.19	1	30.5907						x	x		x		x
3024241	1-[[5-(hydroxymethyl)furan-2-yl]methoxy]propan-2-ol	C9H14O4	M+H, 2M+Na, 2M+H, M+H-H2O	45.5	33	0.189004	94.7263	100 - 10 - 1.27	186.089	373.186	1	26.1461																																x	x			x	x
3024245	5-(4-propan-2-ylcyclohexen-1-yl)pent-4-en-1-ol	C14H24O	M+H-H2O	45.5	35.1	0.712561	93.4126	100 - 15.5 - 1.32		191.18	1	30.111						x			x																						x
4128060	2-[2-(2-prop-2-enoyloxypropoxy)propoxy]propyl prop-2-enoate	C15H24O6	M+Na	45.5	31.5	-1.31894	97.6168	100 - 16.7 - 2.54 - 0.27		323.146	1	18.4859												x												x	x
5280450	(9Z,12Z)-octadeca-9,12-dienoic acid	C18H32O2	M+H-H2O	45.5	39.6	0.778672	88.9675	100 - 19.9 - 2.29 - 0.193		263.237	1	31.4785																																				x	x
7035406	(1S,6R)-1-ethynyl-2,2,6-trimethylcyclohexan-1-ol	C11H18O	M+H-H2O	45.5	38.1	1.9825	91.6454	100 - 12.1 - 0.878		149.133	1	30.8337																																				x	x
11971122	2-methyl-1,4-dioxecane-5,10-dione	C9H14O4	M+H-H2O, M+H	45.5	31.6	-0.195579	96.0969	100 - 10 - 1.27	186.089	187.096	1	19.5318																																				x
12251054	(1S,5R,6R)-bicyclo[3.1.0]hex-2-ene-6-carbaldehyde	C7H8O	M+H-H2O	45.5	36.3	2.61336	94.1676	100 - 7.7 - 0.461		91.0545	1	27.7686																													x
20836307	(Z)-non-6-en-1-yn-4-ol	C9H14O	M+H-H2O	45.5	38.5	1.06586	90.4327	100 - 9.93 - 0.646		121.101	1	23.6987																																				x	x
53426129	4-(2,2,3-trimethylcyclopent-3-en-1-yl)but-2-enoic acid	C12H18O2	M+H-H2O	45.5	40.8	-1.04535	87.8191	100 - 13.3 - 1.22		177.127	1	25.8447																																				x	x
6525	1-ethynylcyclohexan-1-ol	C8H12O	M+H	45.4	38.9	2.94218	91.4268	100 - 8.83 - 0.548		125.096	1	31.1621						x	x	x	x	x	x	x
7439	2-methyl-5-prop-1-en-2-ylcyclohex-2-en-1-one	C10H14O	M+H-H2O	45.4	34.3	-1.31854	94.2271	100 - 11 - 0.754		133.101	1	28.2694						x		x			x			x						x				x	x				x
7439	2-methyl-5-prop-1-en-2-ylcyclohex-2-en-1-one	C10H14O	M+H-H2O, M+H	45.4	32.9	0.299665	94.584	100 - 11 - 0.754	150.105	133.101	1	29.5524																																		x		x	x
7671	N-phenylformamide	C7H7NO	M+H-H2O, M+H	45.4	30.2	1.37314	98.4961	100 - 8.05 - 0.488	121.053	122.06	1	11.6661																																x	x				x
7967	cyclohexanone	C6H10O	M+H-H2O	45.4	38	3.66362	93.4286	100 - 6.64 - 0.391		81.0702	1	22.8026																																				x	x
13198	cyclohex-2-en-1-ol	C6H10O	M+H-H2O	45.4	36.3	2.31245	93.4286	100 - 6.64 - 0.391		81.0701	1	22.6058																																				x	x
14291	3,5-dimethylcyclohex-2-en-1-one	C8H12O	M+H-H2O	45.4	37.6	1.72006	91.4268	100 - 8.83 - 0.548		107.086	1	31.1726						x	x	x	x		x	x
14900	2,3-dihydroxypropyl hexadecanoate	C19H38O4	M+H-H2O	45.4	29.8	1.27269	98.4949	100 - 21.1 - 2.95 - 0.308		313.274	1	29.0649								x				x
21057	hept-1-en-3-ol	C7H14O	M+H-H2O	45.4	33.2	3.40261	97.5319	100 - 7.77 - 0.466		97.1016	1	29.8386						x	x				x	x
24803	3-methoxybutanoic acid	C5H10O3	M+H-H2O	45.4	35.8	2.2516	93.9997	100 - 5.64 - 0.746		101.06	1	21.8248																																				x
47894	2-[[2-(4-butylanilino)-2-oxoethyl]-(carboxymethyl)amino]acetic acid	C16H22N2O5	2M+Na	45.4	39.1	-1.44576	89.4574	100 - 18.5 - 2.64 - 0.278		667.294	1	21.9586																																					x
61531	2-methyl-3-pent-2-enylcyclopent-2-en-1-one	C11H16O	M+H-H2O, M+H	45.4	38.7	3.07271	91.9592	100 - 12.1 - 0.876	164.121	165.128	1	31.1667																																		x		x	x
70723	cyclohept-2-en-1-one	C7H10O	M+H-H2O	45.4	39.7	4.34652	92.4326	100 - 7.72 - 0.463		93.0704	1	31.4995																																		x		x	x
72384	2-[2-[2-[2-[2-[2-[2-[2-(4-nonylphenoxy)ethoxy]ethoxy]ethoxy]ethoxy]ethoxy]ethoxy]ethoxy]ethanol	C31H56O9	M+Na	45.4	33.2	-1.78594	96.1259	100 - 34.5 - 7.62 - 1.26 - 0.171		595.381	1	27.7793
82548	[3-hydroxy-2,2-bis(hydroxymethyl)propyl] octadec-9-enoate	C23H44O5	M+H-H2O	45.4	32.6	-0.287441	94.8802	100 - 25.6 - 4.16 - 0.508		383.315	1	35.09								x			x														x						x
85663	11,16,17-trihydroxy-17-(2-hydroxyacetyl)-10,13-dimethyl-7,8,9,11,12,14,15,16-octahydro-6H-cyclopenta[a]phenanthren-3-one	C21H28O6	M+Na	45.4	31.2	-1.49879	97.7358	100 - 23.3 - 3.82 - 0.469		399.177	1	16.1088																								x	x
89487	3-methylcyclohex-2-en-1-ol	C7H12O	M+H-H2O	45.4	35.5	1.85885	93.7187	100 - 7.75 - 0.465		95.0857	1	12.0932																																x	x
89487	3-methylcyclohex-2-en-1-ol	C7H12O	M+H	45.4	36.8	2.68224	93.365	100 - 7.75 - 0.465		113.096	1	29.4162																																x		x		x	x
91172	4-hydroxy-4,7,7-trimethylbicyclo[4.1.0]heptan-3-one	C10H16O2	M+H-H2O	45.4	40.4	2.22852	89.2524	100 - 11.1 - 0.966		151.112	1	31.4785																																		x		x	x
93321	(2R,3R,4S,5S,6R)-2-dodecoxy-6-(hydroxymethyl)oxane-3,4,5-triol	C18H36O6	M+Na	45.4	36.9	-3.33751	94.2025	100 - 20.1 - 3.15 - 0.363		371.239	1	24.6053																																			x	x	x
104374	1-ethyl-3,5-bis(hydroxymethyl)-1,3,5-triazinane-2,4,6-trione	C7H11N3O5	M+Na	45.4	40.7	3.40902	90.5203	100 - 8.98 - 1.39 - 0.1		240.06	1	27.989																								x	x
104420	[3-hydroxy-2,2-bis(hydroxymethyl)propyl] docosanoate	C27H54O5	M+Na	45.4	36.2	3.90036	95.2148	100 - 30 - 5.37 - 0.712		481.388	1	32.0582								x			x
105426	3-but-3-enyl-2,4,4-trimethylcyclohex-2-en-1-one	C13H20O	M+H-H2O	45.4	39.1	0.347182	88.073	100 - 14.3 - 1.16		175.148	1	28.9891																																x				x	x
170615	methyl 2-(3-oxo-2-propylcyclopentyl)acetate	C11H18O3	M+H-H2O	45.4	37.2	-0.232031	89.9144	100 - 12.2 - 1.3		181.122	1	16.9583																																		x		x	x
251870	(6S,8S,9R,10S,11S,13S,14S,17S)-17-acetyl-9-fluoro-11-hydroxy-6,10,13-trimethyl-2,6,7,8,11,12,14,15,16,17-decahydro-1H-cyclopenta[a]phenanthren-3-one	C22H31FO3	M+H-H2O, M+H	45.4	33.8	-4.52608	98.3962	100 - 24.3 - 3.43 - 0.357	362.224	363.231	1	23.5169																								x	x
3019976	2-methyl-1-(3,5,5-trimethylcyclohex-2-en-1-yl)propan-1-one	C13H22O	M+H-H2O	45.4	44.1	3.3566	86.572	100 - 14.4 - 1.16		177.164	1	31.5519																																				x
3024241	1-[[5-(hydroxymethyl)furan-2-yl]methoxy]propan-2-ol	C9H14O4	M+H-H2O, M+H, 2M+Na	45.4	29.6	-0.0114025	97.5834	100 - 10 - 1.27	186.089	187.096	1	22.612																								x
3086445	1-phenyldecylbenzene	C22H30	M+Na	45.4	37.1	4.53039	95.2826	100 - 24.1 - 2.78 - 0.204		317.225	1	23.2467											x			x										x	x
91743234	3,6,13,16-tetraoxatricyclo[16.2.2.28,11]tetracosa-1(21),8,10,18(22),19,23-hexaene-2,7,12,17-tetrone	C20H16O8	M+H	45.4	30.8	-1.13201	97.6221	100 - 22.1 - 3.97 - 0.518		385.091	1	21.8498																x	x
62907	N-Ethyl-4-menthane-3-carboxamide	C13H25NO	M+H	45.4	30.7	-0.379509	96.687	100 - 14.8 - 1.22		212.201	1	29.8281						x	x		x		x	x
7203	o-phenetidine	C8H11NO	M+H-H2O, M+H	45.4	31	2.58259	98.8914	100 - 9.18 - 0.58	137.084	138.092	1	25.0429																																x	x
6896	2,6-Xylidine	C8H11N	M+H	45.3	29.6	2.51988	99.6216	100 - 9.14 - 0.371		122.097	1	25.0429																																	x			x	x
6452086	alpha-Cyperone	C15H22O	M+H	45.3	34.3	-0.0788722	92.2368	100 - 16.5 - 1.48		219.174	1	27.3121																																x	x
179	3-hydroxybutan-2-one	C4H8O2	M+H, 2M+H	45.3	29.1	-0.844617	98.613	100 - 4.49 - 0.489	88.0524	177.112	1	7.00878																													x		x
2987	4-(3,12-dihydroxy-10,13-dimethyl-2,3,4,5,6,7,8,9,11,12,14,15,16,17-tetradecahydro-1H-cyclopenta[a]phenanthren-17-yl)pentanoic acid	C24H40O4	2M+H	45.3	43.3	-0.633176	83.804	100 - 26.6 - 4.21 - 0.494		785.592	1	35.9987																																		x		x	x
7439	2-methyl-5-prop-1-en-2-ylcyclohex-2-en-1-one	C10H14O	M+H-H2O	45.3	32.6	0.656325	94.8045	100 - 11 - 0.754		133.101	1	30.1636								x			x
7510	pyridin-3-ylmethanol	C6H7NO	M+H-H2O	45.3	36.1	2.40362	93.1218	100 - 6.97 - 0.413		92.0497	1	10.2381																																x	x
10400	cycloheptanone	C7H12O	M+H-H2O	45.3	35	4.28724	96.272	100 - 7.75 - 0.465		95.086	1	30.5637																																				x
17083	11-aminoundecanoic acid	C11H23NO2	M+H-H2O	45.3	32.1	2.04591	96.7079	100 - 12.6 - 1.14		184.17	1	29.8224																																x				x
66085	8-aminooctanoic acid	C8H17NO2	M+H-H2O	45.3	33.4	1.38031	94.5435	100 - 9.29 - 0.795		142.123	1	31.1726						x	x	x	x	x	x	x																	x
66097	(4,5-dimethoxy-2-nitrophenyl)methanol	C9H11NO5	M+H-H2O	45.3	29	-0.667792	98.1187	100 - 10.4 - 1.52 - 0.12		196.06	1	22.7816																																	x
70099	octa-1,7-diyne	C8H10	2M+H	45.3	31.4	-2.10408	97.5134	100 - 8.77 - 0.338		213.163	1	35.134																																		x	x	x	x
86777	6-methyl-3-propan-2-ylcyclohex-2-en-1-ol	C10H18O	M+H-H2O	45.3	38.8	2.35649	90.5619	100 - 11.1 - 0.759		137.133	1	30.7394																																				x	x
92062	2-(1-hydroxypropan-2-yloxycarbonyl)benzoic acid	C11H12O5	M+H-H2O	45.3	41.2	-2.07281	87.6543	100 - 12.2 - 1.71 - 0.148		207.065	1	24.7676													x			x
97849	3,3,4,4-tetrafluorobutan-2-yl carbamate	C5H7F4NO2	2M+Na	45.3	30.2	2.48954	99.4017	100 - 5.93 - 0.557		401.073	1	22.9387																																x	x
113495	(2R,3S,4S,5R)-2-(hydroxymethyl)-6-undecoxyoxane-3,4,5-triol	C17H34O6	M+Na	45.3	31.2	-0.958548	96.3341	100 - 19 - 2.94 - 0.33		357.224	1	17.5635																																x	x
113495	(2R,3S,4S,5R)-2-(hydroxymethyl)-6-undecoxyoxane-3,4,5-triol	C17H34O6	2M+Na	45.3	43.2	-1.96053	85.7404	100 - 19 - 2.94 - 0.33		691.459	1	29.1934																													x		x
113527	4-[(4-methylidenecyclohexyl)methoxy]-4-oxobutanoic acid	C12H18O4	M+2H, M+H	45.3	34.9	-2.04224	93.8368	100 - 13.3 - 1.64 - 0.14	226.12	227.127	1	25.25																																x	x			x
114632	4-trimethylsilyloxypent-3-en-2-one	C8H16O2Si	2M+Na	45.3	32.5	-1.95156	96.4984	100 - 14 - 4.57 - 0.382		367.172	1	17.7812																																	x			x	x
277782	methyl 4-(3,7,12-trihydroxy-10,13-dimethyl-2,3,4,5,6,7,8,9,11,12,14,15,16,17-tetradecahydro-1H-cyclopenta[a]phenanthren-17-yl)pentanoate	C25H42O5	M+H	45.3	36.4	-3.74193	94.641	100 - 27.7 - 4.72 - 0.6		423.309	1	31.8242																																				x
3020350	2-(2-methylprop-2-enoyloxy)ethyl 6-hydroxyhexanoate	C12H20O5	M+H-H2O, M+H	45.3	32.6	-0.26885	94.2273	100 - 13.4 - 1.85 - 0.168	244.131	245.138	1	25.2366								x
6432896	2-[(Z)-octadec-9-enoyl]oxypropanoic acid	C21H38O4	M+H-H2O	45.3	32.1	0.311023	94.7114	100 - 23.3 - 3.41 - 0.374		337.274	1	29.8957																																				x	x
13286871	2-cyclohex-3-en-1-ylpropan-2-ol	C9H16O	M+H-H2O	45.3	37.6	3.013	92.183	100 - 9.96 - 0.648		123.117	1	30.8337																																x				x	x
14446071	(2S)-2-[[(2S)-3-methyl-2-(phenylmethoxycarbonylamino)pentanoyl]amino]-3-phenylpropanoic acid	C23H28N2O5	M+H, M+Na, M+H-H2O	45.3	30.6	1.2244	97.2778	100 - 26.1 - 4.3 - 0.53	412.2	413.208	1	25.1267																																x	x			x	x
20836307	(Z)-non-6-en-1-yn-4-ol	C9H14O	M+H	45.3	38.6	2.03803	90.4327	100 - 9.93 - 0.646		139.112	1	32.0844																																		x		x	x
44150172	ethyl (2R)-2-amino-2-nitro-3-phenylpropanoate	C11H14N2O4	M+H-H2O, M+H	45.3	29.4	-1.0085	98.2967	100 - 12.9 - 1.59 - 0.134	238.095	221.092	1	12.2189
91743234	3,6,13,16-tetraoxatricyclo[16.2.2.28,11]tetracosa-1(21),8,10,18(22),19,23-hexaene-2,7,12,17-tetrone	C20H16O8	M+Na	45.3	29.6	-0.871637	97.8017	100 - 22.1 - 3.97 - 0.518		407.073	1	21.8498														x			x	x	x
442021	Brucine	C23H26N2O4	M+2H	45.2	30.1	1.29619	97.626	100 - 26.1 - 4.08 - 0.474		198.102	2	33.7057																																x	x			x	x
7897	3-hydroxybutanal	C4H8O2	2M+H	45.2	30.2	-0.875307	96.6126	100 - 4.49 - 0.489		177.112	1	9.27105																																				x	x
62354	[8,14-dihydroxy-10,13-dimethyl-17-(6-oxopyran-3-yl)-3-[3,4,5-trihydroxy-6-(hydroxymethyl)oxan-2-yl]oxy-2,3,6,7,9,11,12,15,16,17-decahydro-1H-cyclopenta[a]phenanthren-6-yl] acetate	C32H44O12	M+H, M+Na	45.2	27.8	-0.344602	98.5173	100 - 35.6 - 8.61 - 1.56 - 0.234	620.283	643.272	1	25.247								x												x
80548	cyclohexyl dodecanoate	C18H34O2	M+H	45.2	33	1.17921	94.522	100 - 19.9 - 2.29 - 0.194		283.263	1	29.7595																																x					x
83150	10-aminodecanoic acid	C10H21NO2	M+H-H2O	45.2	28.6	1.2796	99.0122	100 - 11.5 - 1.01		170.154	1	29.8224																																x
85666	2-methyl-3-(4-propan-2-ylcyclohexen-1-yl)propan-1-ol	C13H24O	M+H-H2O	45.2	40.3	-0.776099	86.5522	100 - 14.4 - 1.16		179.179	1	31.5054						x	x	x	x		x
87074	1-ethynylcyclopentan-1-ol	C7H10O	M+H	45.2	36	1.8758	92.4326	100 - 7.72 - 0.463		111.081	1	25.8551																																		x		x	x
88829	2-[2-[2-(2-hydroxyethoxy)ethoxy]ethoxy]ethyl 2-methylprop-2-enoate	C12H22O6	M+H-H2O	45.2	29.8	1.67281	97.9914	100 - 13.5 - 2.07 - 0.197		245.139	1	28.6861											x															x		x
89487	3-methylcyclohex-2-en-1-ol	C7H12O	M+H	45.2	38.2	3.94581	92.4114	100 - 7.75 - 0.465		113.097	1	29.8329																																x		x		x	x
91172	4-hydroxy-4,7,7-trimethylbicyclo[4.1.0]heptan-3-one	C10H16O2	M+H-H2O	45.2	36.9	0.159081	89.2524	100 - 11.1 - 0.966		151.112	1	28.761																																x					x
93078	(3S)-3-amino-4-[[(1S)-1-carboxy-2-phenylethyl]amino]-4-oxobutanoic acid	C13H16N2O5	M+H	45.2	33	-2.0751	95.6153	100 - 15.2 - 2.1 - 0.202		281.113	1	17.105																																				x
105994	2-[2-[2-[2-[2-(oxolan-2-ylmethoxy)ethoxy]ethoxy]ethoxy]ethoxy]ethyl prop-2-enoate	C18H32O8	M+Na	45.2	31.6	-1.10633	95.8934	100 - 20.1 - 3.57 - 0.446		399.199	1	18.8871																																				x
120267	3-[(4-amino-2-methylpyrimidin-5-yl)methyl]-5-(2-hydroxyethyl)-4-methyl-1,3-thiazol-2-one	C12H16N4O2S	M+H	45.2	40.1	-2.15924	88.4088	100 - 15.5 - 6.06 - 0.779		281.106	1	18.3445																																x	x
150911	(2-hydroxy-3-octanoyloxypropyl) octanoate	C19H36O5	M+H-H2O	45.2	29.7	-0.136924	96.4408	100 - 21.2 - 3.15 - 0.352		327.253	1	35.1131																																				x
175282	5-(2-hydroxy-2-methylpropylidene)cyclohex-3-ene-1-carbaldehyde	C11H16O2	M+H-H2O	45.2	38.8	3.16611	90.8473	100 - 12.2 - 1.09		163.112	1	31.8242																																x	x			x	x
260380	5-methylidenebicyclo[2.2.1]hept-2-ene	C8H10	M+H, M+Na	45.2	31.1	1.55358	96.5746	100 - 8.77 - 0.338	106.078	107.086	1	25.8342																																		x		x	x
3016250	2-[2-(2-methoxyethoxy)ethoxy]-N-[2-[2-(2-methoxyethoxy)ethoxy]ethyl]ethanamine	C14H31NO6	2M+H	45.2	35.5	1.6519	92.3226	100 - 16.1 - 2.45 - 0.255		619.439	1	29.4639											x
3017534	undeca-1,5-dien-4-ol	C11H20O	M+H-H2O	45.2	35.7	0.395985	90.8568	100 - 12.2 - 0.881		151.148	1	30.4126						x	x	x	x		x						x
3024241	1-[[5-(hydroxymethyl)furan-2-yl]methoxy]propan-2-ol	C9H14O4	2M+H, 2M+Na, M+H, M+H-H2O	45.2	35	1.08342	92.5363	100 - 10 - 1.27	186.089	395.168	1	14.9626
3024241	1-[[5-(hydroxymethyl)furan-2-yl]methoxy]propan-2-ol	C9H14O4	M+H, 2M+H, 2M+Na, M+H-H2O	45.2	34	0.235215	92.3585	100 - 10 - 1.27	186.089	395.168	1	15.1803
6366105	(4E,8E)-4,8,12-trimethylcyclododeca-4,8-dien-1-ol	C15H26O	M+H-H2O, M+H	45.2	35.2	0.632895	91.6178	100 - 16.6 - 1.49	222.199	205.195	1	29.8224																																x
6455280	8-hydroxytricyclo[5.2.1.02,6]decane-3-carboxylic acid	C11H16O3	M+H-H2O	45.2	32.1	-2.39245	96.9152	100 - 12.2 - 1.3		179.106	1	27.2182																				x
15089684	3,6,13,16,23,26-hexaoxatetracyclo[26.2.2.28,11.218,21]hexatriaconta-1(31),8,10,18(34),19,21(33),28(32),29,35-nonaene-2,7,12,17,22,27-hexone	C30H24O12	M+H, M+Na	45.2	28.8	-0.928564	98.044	100 - 33.2 - 7.8 - 1.37 - 0.2	576.126	577.134	1	24.7676											x	x	x	x	x	x	x	x	x										x
73947310	N-[2-[8,11,14-tris(2-aminoethyl)-5-(1-hydroxyethyl)-17-(2-methylpropyl)-3,6,9,12,15,18,21,24-octaoxo-1,4,7,10,13,16,19,22-octazacyclotetracos-2-yl]ethyl]pentanamide	C35H64N12O10	M+H-H2O, M+H	45.2	40.2	-1.29061	87.2979	100 - 43.4 - 11.2 - 2.16 - 0.336	812.486	795.482	1	25.7609																																x	x			x	x
7965	Cyclohexylamine	C6H13N	M+H	45.2	29.3	1.41872	98.3171	100 - 7 - 0.21		100.112	1	7.49935						x					x																		x
5281	Stearic acid	C18H36O2	M+H	45.2	45.2	0.588611	81.6659	100 - 20 - 2.3 - 0.194		285.279	1	33.151								x
8103	hexan-1-ol	C6H14O	M+H-H2O	45.1	34.6	4.28032	95.9283	100 - 6.69 - 0.394		85.1016	1	35.0712																																				x
10363	6-methyl-3-propan-2-ylcyclohex-2-en-1-one	C10H16O	M+H-H2O, M+H	45.1	29.2	2.51258	99.0018	100 - 11 - 0.756	152.12	135.117	1	28.3742						x		x			x
11468	1-methyl-4-propan-2-ylcyclohex-3-en-1-ol	C10H18O	M+H	45.1	38.3	-1.95019	89.4298	100 - 11.1 - 0.759		155.143	1	30.7036								x
17083	11-aminoundecanoic acid	C11H23NO2	M+H-H2O	45.1	30.6	0.415691	95.23	100 - 12.6 - 1.14		184.17	1	29.8386						x	x		x		x	x
61531	2-methyl-3-pent-2-enylcyclopent-2-en-1-one	C11H16O	M+H-H2O	45.1	31.1	1.47127	96.051	100 - 12.1 - 0.876		147.117	1	29.5524																																x	x	x		x	x
66085	8-aminooctanoic acid	C8H17NO2	M+H-H2O	45.1	27.3	-0.733014	99.1157	100 - 9.29 - 0.795		142.123	1	31.1562
81082	1,4,7-trioxacyclotridecane-8,13-dione	C10H16O5	M+H	45.1	33.9	-2.22772	94.0035	100 - 11.2 - 1.6 - 0.132		217.107	1	15.9483																																					x
83150	10-aminodecanoic acid	C10H21NO2	M+H-H2O	45.1	27.5	0.834211	98.9095	100 - 11.5 - 1.01		170.154	1	28.3742																													x
83150	10-aminodecanoic acid	C10H21NO2	M+H-H2O	45.1	33.6	2.2625	94.77	100 - 11.5 - 1.01		170.154	1	30.111																													x
83528	2,6,6-trimethylcyclohexa-2,4-dien-1-one	C9H12O	M+H-H2O, M+H	45.1	32.1	0.653837	94.1062	100 - 9.91 - 0.644	136.089	119.086	1	25.6771																																x	x	x		x	x
85784	tricyclo[5.2.1.02,6]dec-3-en-8-one	C10H12O	M+H-H2O	45.1	32.2	1.34859	94.9877	100 - 11 - 0.751		131.086	1	25.8447																																		x		x	x
89236	1-[bis(2-hydroxyethyl)amino]hexadecan-2-ol	C20H43NO3	M+H	45.1	29.1	-1.1133	97.9309	100 - 22.6 - 3.05 - 0.306		346.331	1	24.1639											x												x
95559	3,4-dihydro-2H-pyran-2-ylmethanol	C6H10O2	M+H-H2O	45.1	32.9	0.617008	93.2143	100 - 6.68 - 0.599		97.0649	1	14.499																																x	x
106683	4-(4-methylpent-3-enyl)-1-prop-2-enylcyclohex-3-ene-1-carbaldehyde	C16H24O	M+H-H2O	45.1	34.3	-1.01546	92.1865	100 - 17.6 - 1.66 - 0.111		215.179	1	29.6629						x					x			x
108405	3-ethyl-1-methylazepan-2-one	C9H17NO	M+H	45.1	28.5	0.489335	97.6729	100 - 10.3 - 0.686		156.138	1	32.4329						x	x		x		x
119628	[2-hydroxy-3-(12-hydroxyoctadec-9-enoyloxy)propyl] 12-hydroxyoctadec-9-enoate	C39H72O7	M+H-H2O, M+Na, M+H	45.1	45	0.940272	81.4102	100 - 43.3 - 10.6 - 1.88 - 0.266	652.528	675.518	1	31.7463								x			x												x						x		x
193422	1-(4-prop-2-enoylpiperazin-1-yl)prop-2-en-1-one	C10H14N2O2	M+H	45.1	39.7	-1.19874	87.3591	100 - 11.8 - 1.05		195.113	1	17.1469																																x	x			x
3024241	1-[[5-(hydroxymethyl)furan-2-yl]methoxy]propan-2-ol	C9H14O4	2M+H, 2M+Na, M+H, M+H-H2O	45.1	34	0.346942	91.9236	100 - 10 - 1.27	186.089	395.168	1	17.5635																																x	x			x	x
3024241	1-[[5-(hydroxymethyl)furan-2-yl]methoxy]propan-2-ol	C9H14O4	2M+H, 2M+Na, M+H, M+H-H2O	45.1	30.7	0.572892	95.3157	100 - 10 - 1.27	186.089	373.186	1	27.9383																																x	x			x	x
3024241	1-[[5-(hydroxymethyl)furan-2-yl]methoxy]propan-2-ol	C9H14O4	M+H, 2M+H, M+H-H2O	45.1	34.1	2.31176	93.977	100 - 10 - 1.27	186.09	373.187	1	30.6975																																				x	x
11309555	(1R,6R)-6-methylcyclohex-3-ene-1-carboxylic acid	C8H12O2	M+H-H2O	45.1	37.7	2.98563	91.2208	100 - 8.87 - 0.757		123.081	1	29.9062																																		x		x	x
56844027	6-[5-hydroxy-3-(hydroxymethyl)pentoxy]carbonylcyclohex-3-ene-1-carboxylic acid	C14H22O6	2M+H	45.1	45.6	0.563303	80.753	100 - 15.6 - 2.37 - 0.244		573.291	1	26.6989																																				x
139597304	13-[5-(2-hydroxypropoxymethyl)-2-[3,4,5-tris(2-hydroxypropoxy)-6-(2-hydroxypropoxymethyl)oxan-2-yl]oxyoxolan-2-yl]tridecan-2-ol	C39H76O14	M+H-H2O	45.1	49.1	-4.36512	81.671	100 - 43.6 - 12.1 - 2.54 - 0.434		751.517	1	29.4429				x							x
13282	Diphenyl phosphate	C12H11O4P	M+H-H2O, M+H	45.1	32.4	0.468788	93.8676	100 - 13.3 - 1.63 - 0.139	250.04	251.047	1	33.3395											x
8742	(3R,4S,5R)-3,4,5-trihydroxycyclohexene-1-carboxylic acid	C7H10O5	M+Na	45	32	-1.73474	95.1616	100 - 7.88 - 1.3		197.042	1	27.989									x															x	x
12131	2,3-di(hexanoyloxy)propyl hexanoate	C21H38O6	M+Na, 2M+Na	45	28.6	1.35317	98.1867	100 - 23.4 - 3.84 - 0.473	386.267	409.257	1	30.0062								x
12370	oct-1-yne	C8H14	M+H, 2M+H	45	28.6	1.97038	98.8101	100 - 8.81 - 0.342	110.11	111.117	1	32.4329						x	x		x		x
22819	2,3-dihydro-1H-inden-1-ol	C9H10O	M+H-H2O	45	29.5	1.16632	97.0471	100 - 9.89 - 0.642		117.07	1	13.8543																																x	x
66936	2-[2-[2-[2-[2-[2-[2-[2-(2-hydroxyethoxy)ethoxy]ethoxy]ethoxy]ethoxy]ethoxy]ethoxy]ethoxy]ethyl dodecanoate	C30H60O11	M+H, M+Na	45	29.1	1.27759	97.4277	100 - 33.6 - 7.72 - 1.33 - 0.19	596.414	619.404	1	27.3541																																x	x			x	x
83392	2-benzyl-3-methylcyclopent-2-en-1-one	C13H14O	M+H	45	30.9	-3.25138	98.1071	100 - 14.3 - 1.15		187.111	1	23.5169																								x	x
83392	2-benzyl-3-methylcyclopent-2-en-1-one	C13H14O	2M+Na	45	37.9	-0.507995	87.656	100 - 14.3 - 1.15		395.198	1	24.6859																				x				x							x
85838	2-[(dimethylamino)methyl]cyclohexan-1-one	C9H17NO	M+H	45	28.6	-0.833058	97.5509	100 - 10.3 - 0.686		156.138	1	7.50983						x					x																		x
86777	6-methyl-3-propan-2-ylcyclohex-2-en-1-ol	C10H18O	M+H	45	38.8	2.67898	89.4298	100 - 11.1 - 0.759		155.143	1	29.4058																																				x
96645	2-(dimethylamino)ethyl tetradecanoate	C18H37NO2	M+H-H2O	45	29.9	-0.903217	96.0326	100 - 20.3 - 2.37 - 0.203		282.279	1	34.0576						x	x		x		x																		x
97927	2-hydroxy-1,2-bis(6-methylpyridin-2-yl)ethanone	C14H14N2O2	M+H-H2O	45	39.2	-1.17965	87.2992	100 - 16.1 - 1.63 - 0.123		225.102	1	21.6677																																x	x		x
98328	cyclooct-2-en-1-ol	C8H14O	M+H-H2O	45	34.9	1.61737	91.8678	100 - 8.85 - 0.55		109.101	1	25.4804																																				x	x
104620	4,5-dimethyl-2-propyl-1,3-oxazole	C8H13NO	M+H-H2O	45	27.6	1.52856	99.2084	100 - 9.21 - 0.582		122.097	1	23.2782												x
644076	(2S)-N-[(2S)-6-amino-1-[(2-amino-2-oxoethyl)amino]-1-oxohexan-2-yl]-1-[(4R,7S,10S,13S,16S,19R)-19-amino-7-(2-amino-2-oxoethyl)-10-(3-amino-3-oxopropyl)-13-benzyl-16-[(4-hydroxyphenyl)methyl]-6,9,12,15,18-pentaoxo-1,2-dithia-5,8,11,14,17-pentazacycloicosane-4-carbonyl]pyrrolidine-2-carboxamide	C46H65N13O12S2	M+H-H2O	45	64.6	-1.40447	62.1905	100 - 57.3 - 27.6 - 9.5 - 2.72 - 0.653 - 0.136		1038.43	1	22.0529
3015541	4-(3-hydroxybut-1-ynyl)-3,5,5-trimethylcyclohex-3-en-1-ol	C13H20O2	M+H	45	35.1	0.5817	90.7613	100 - 14.4 - 1.37		209.154	1	30.4126						x	x	x	x		x						x
3020890	3,7-dimethyl-1-(2-phenylethoxy)octane-1,7-diol	C18H30O3	M+H-H2O, M+H	45	29.9	-0.0485982	95.1005	100 - 19.9 - 2.5 - 0.234	294.219	277.216	1	35.9987																																		x		x	x
3024241	1-[[5-(hydroxymethyl)furan-2-yl]methoxy]propan-2-ol	C9H14O4	M+H, 2M+Na, 2M+H, M+H-H2O	45	30.1	-0.153972	94.9024	100 - 10 - 1.27	186.089	373.186	1	27.595																																x	x	x	x	x	x
3024245	5-(4-propan-2-ylcyclohexen-1-yl)pent-4-en-1-ol	C14H24O	M+H-H2O, M+H	45	32.7	-0.0449378	92.3109	100 - 15.5 - 1.32	208.183	191.179	1	29.8386						x	x	x	x		x	x		x
5364631	(Z)-non-3-en-1-ol	C9H18O	M+H-H2O	45	33.7	1.16542	92.5301	100 - 9.98 - 0.651		125.133	1	31.1621						x	x	x	x	x	x	x
6437422	(E)-tridec-4-en-7-yn-1-ol	C13H22O	M+H-H2O, M+H	45	30.8	-0.440233	94.6121	100 - 14.4 - 1.16	194.167	177.164	1	29.8281						x	x		x		x	x		x																x
21149883	6-cyclohexyl-6-(2-phenylethyl)cyclohexa-2,4-dien-1-ol	C20H26O	M+H	45	42.2	-0.594324	83.501	100 - 22 - 2.5 - 0.197		283.205	1	28.2799														x						x				x
56844027	6-[5-hydroxy-3-(hydroxymethyl)pentoxy]carbonylcyclohex-3-ene-1-carboxylic acid	C14H22O6	2M+H	45	38.2	0.660284	87.6397	100 - 15.6 - 2.37 - 0.244		573.291	1	25.2395																																	x			x	x
13690	Azacyclotridecan-2-one	C12H23NO	M+H	44.9	26.9	0.510859	98.2934	100 - 13.6 - 1.07		198.185	1	28.3742						x
13690	Azacyclotridecan-2-one	C12H23NO	M+H, M+Na, M+H-H2O	44.9	38.1	-1.56962	88.4959	100 - 13.6 - 1.07	197.178	220.167	1	30.4126						x	x		x		x						x
6763	phenanthrene-9,10-dione	C14H8O2	M+H	44.9	32	-1.64675	94.5473	100 - 15.3 - 1.5 - 0.111		209.059	1	16.7456								x		x	x						x							x	x				x	x
7439	2-methyl-5-prop-1-en-2-ylcyclohex-2-en-1-one	C10H14O	M+H-H2O	44.9	27.8	1.32291	98.5079	100 - 11 - 0.754		133.101	1	26.7282											x			x						x
8103	hexan-1-ol	C6H14O	M+H-H2O	44.9	30.8	4.14208	98.3292	100 - 6.69 - 0.394		85.1016	1	26.812											x
11418	2-methylcyclohexan-1-ol	C7H14O	M+H-H2O	44.9	34.1	2.8868	93.9373	100 - 7.77 - 0.466		97.1015	1	29.6524						x	x	x	x		x	x		x		x					x		x
42011	nona-3,6-dien-1-ol	C9H16O	M+H-H2O	44.9	29.3	0.326999	95.7485	100 - 9.96 - 0.648		123.117	1	14.4886																																x	x
61531	2-methyl-3-pent-2-enylcyclopent-2-en-1-one	C11H16O	M+H-H2O, M+H	44.9	31.4	1.65929	95.1312	100 - 12.1 - 0.876	164.12	147.117	1	28.761																																x	x			x	x
66085	8-aminooctanoic acid	C8H17NO2	M+H-H2O	44.9	29.6	1.2608	96.6095	100 - 9.29 - 0.795		142.123	1	29.8281						x	x		x		x	x											x
66085	8-aminooctanoic acid	C8H17NO2	M+H-H2O	44.9	31.6	1.22275	94.2888	100 - 9.29 - 0.795		142.123	1	31.5054						x	x		x		x
66085	8-aminooctanoic acid	C8H17NO2	M+H-H2O	44.9	34.4	0.799689	90.8392	100 - 9.29 - 0.795		142.123	1	34.0576						x	x		x		x
70705	hept-6-enoic acid	C7H12O2	M+H-H2O	44.9	35.3	2.72085	92.2013	100 - 7.79 - 0.673		111.081	1	31.1621						x	x	x	x		x
78892	3-aminocyclohex-2-en-1-one	C6H9NO	M+H-H2O	44.9	29.7	2.19494	97.2097	100 - 7 - 0.414		94.0654	1	11.6556																																x	x
81260	2-[2-[2-[2-[2-[2-[2-[2-[2-[2-(2-hydroxyethoxy)ethoxy]ethoxy]ethoxy]ethoxy]ethoxy]ethoxy]ethoxy]ethoxy]ethoxy]ethanol	C22H46O12	M+H, M+Na	44.9	38.9	-1.54807	87.4166	100 - 24.8 - 5.41 - 0.833 - 0.112	502.298	525.287	1	11.0609																																				x	x
3015489	cyclododecane-1,1-diol	C12H24O2	M+H-H2O, M+H	44.9	28.1	1.91089	98.5339	100 - 13.3 - 1.23	200.178	183.175	1	28.2711																																x				x	x
3015854	cyclooctane-1,2,5,6-tetrol	C8H16O4	2M+Na	44.9	31.1	-0.950018	94.3123	100 - 8.99 - 1.18		375.199	1	11.0923																																					x
3019832	6-ethyl-3-methyloct-2-en-4-yne-1,6-diol	C11H18O2	M+H	44.9	33.9	-0.322119	91.2135	100 - 12.2 - 1.09		183.138	1	25.8447																																				x
3022831	2-(2-butoxyethoxy)ethyl hexadecanoate	C24H48O4	M+H-H2O	44.9	27.1	-0.629226	98.103	100 - 26.7 - 4.24 - 0.498		383.352	1	32.1944							x	x	x		x	x												x	x						x
6432896	2-[(Z)-octadec-9-enoyl]oxypropanoic acid	C21H38O4	M+H-H2O, M+Na	44.9	29	0.886361	96.3422	100 - 23.3 - 3.41 - 0.374	354.277	377.267	1	29.2824																																				x	x
9821139	9-dodecoxy-9-oxononanoic acid	C21H40O4	M+H-H2O, M+H	44.9	30.3	-1.15628	95.7263	100 - 23.3 - 3.42 - 0.375	356.292	339.289	1	27.2077											x	x				x					x
25076636	4-(4,7-dimethyl-2,3,3a,4,5,6,7,7a-octahydro-1H-inden-5-yl)-2-methylcyclohexan-1-ol	C18H32O	M+H-H2O, M+H	44.9	27.4	-0.093494	97.3125	100 - 19.9 - 2.08 - 0.151	264.245	265.253	1	29.8281						x	x					x
54684708	5-hexyl-4-hydroxy-2-undecyl-2,3-dihydropyran-6-one	C22H40O3	M+Na	44.9	32.1	1.36332	94.0244	100 - 24.4 - 3.46 - 0.361		375.287	1	30.5532																																x
5281437	(+)-Costunolide	C15H20O2	M+H	44.8	30.6	-0.662656	94.3224	100 - 16.5 - 1.69 - 0.129		233.153	1	29.6629											x	x		x															x	x	x
564	6-aminohexanoic acid	C6H13NO2	M+H-H2O	44.8	26.7	-0.200054	97.382	100 - 7.08 - 0.626		114.091	1	5.1946								x
989	3-hydroxy-4,4-dimethyloxolan-2-one	C6H10O3	M+H	44.8	31.2	3.24922	96.5111	100 - 6.72 - 0.807		131.071	1	31.041																																x	x			x	x
6987	3-methyl-6-propan-2-ylcyclohex-2-en-1-one	C10H16O	M+H-H2O	44.8	30.4	0.712831	94.2477	100 - 11 - 0.756		135.117	1	27.2182												x								x
7438	2-methyl-5-prop-1-en-2-ylcyclohex-2-en-1-ol	C10H16O	M+H	44.8	36.1	2.84523	91.117	100 - 11 - 0.756		153.128	1	30.111
11588	11588	C5H8	M+H, 2M+H	44.8	28	2.8668	99.5261	100 - 5.5 - 0.122	68.0628	137.133	1	29.99																																x		x		x	x
20155	1-phenylprop-2-yn-1-ol	C9H8O	M+H-H2O	44.8	25	0.0384348	99.2249	100 - 9.86 - 0.639		115.054	1	14.9161																																x	x
34453	2-hydroxypropyl tetradecanoate	C17H34O3	M+Na	44.8	39.2	-4.81746	90.5622	100 - 18.9 - 2.3 - 0.211		309.239	1	28.6563																																			x
61531	2-methyl-3-pent-2-enylcyclopent-2-en-1-one	C11H16O	M+H-H2O	44.8	36.4	0.929279	88.4995	100 - 12.1 - 0.876		147.117	1	28.2694						x		x			x			x						x				x
62109	N-[3-(dimethylamino)propyl]octadecanamide	C23H48N2O	M+H	44.8	37.5	-1.78544	88.5366	100 - 26.2 - 3.5 - 0.319		369.383	1	28.3532											x
68767	N-(2,6-dimethylphenyl)-2-oxo-1H-pyridine-3-carboxamide	C14H14N2O2	M+H-H2O	44.8	29.7	-2.92963	97.8868	100 - 16.1 - 1.63 - 0.123		225.102	1	23.5939																																x	x		x		x
81528	N,N-dimethyl-4-(pyridin-2-yldiazenyl)aniline	C13H14N4	M+2H	44.8	32.7	-0.249557	91.5146	100 - 15.7 - 1.15		114.068	2	31.02																																				x
85666	2-methyl-3-(4-propan-2-ylcyclohexen-1-yl)propan-1-ol	C13H24O	M+H-H2O	44.8	30.9	0.174204	93.2583	100 - 14.4 - 1.16		179.179	1	31.1621						x	x	x	x		x
89560	non-1-en-3-ol	C9H18O	M+H-H2O	44.8	35.2	1.51431	90.3914	100 - 9.98 - 0.651		125.133	1	31.5414																																				x
94233	5-(4-hydroxyphenyl)imidazolidine-2,4-dione	C9H8N2O3	M+H-H2O, M+H	44.8	26.5	1.2426	98.8146	100 - 10.7 - 1.13	192.054	175.05	1	18.2816
97927	2-hydroxy-1,2-bis(6-methylpyridin-2-yl)ethanone	C14H14N2O2	M+H-H2O	44.8	30.8	-1.7006	95.1381	100 - 16.1 - 1.63 - 0.123		225.102	1	19.3142																																x	x
97959	2,5-dimethylcyclohexan-1-ol	C8H16O	M+H-H2O	44.8	33.9	1.10292	91.385	100 - 8.87 - 0.552		111.117	1	34.0681						x	x	x	x		x	x
108405	3-ethyl-1-methylazepan-2-one	C9H17NO	M+H	44.8	28.4	1.69812	97.6862	100 - 10.3 - 0.686		156.139	1	29.8224																																x	x				x
113527	4-[(4-methylidenecyclohexyl)methoxy]-4-oxobutanoic acid	C12H18O4	M+2H, M+H	44.8	31.8	0.205937	92.6249	100 - 13.3 - 1.64 - 0.14	226.121	227.128	1	28.9367																																	x			x	x
116724	1,3-diacetyloxypropan-2-yl octanoate	C15H26O6	M+Na	44.8	28.9	1.76012	97.464	100 - 16.8 - 2.55 - 0.27		325.163	1	23.104																																x	x			x	x
117600	2-pentylidenecyclohexan-1-one	C11H18O	M+H-H2O	44.8	30.1	1.30264	95.2342	100 - 12.1 - 0.878		149.133	1	30.111
247941	1-[(3S,5R,6R,8R,9S,10R,13S,14S,16R,17R)-6-fluoro-3,5,17-trihydroxy-10,13,16-trimethyl-2,3,4,6,7,8,9,11,12,14,15,16-dodecahydro-1H-cyclopenta[a]phenanthren-17-yl]ethanone	C22H35FO4	M+H-H2O	44.8	47.9	-1.28208	77.8711	100 - 24.3 - 3.66 - 0.41		365.248	1	6.07018
3017534	undeca-1,5-dien-4-ol	C11H20O	M+H-H2O	44.8	28.7	1.00763	96.5032	100 - 12.2 - 0.881		151.148	1	28.3637						x						x
3017534	undeca-1,5-dien-4-ol	C11H20O	M+H-H2O	44.8	29.9	0.206614	94.61	100 - 12.2 - 0.881		151.148	1	28.7506																																x				x	x
3019826	2-[2-[4-(2-hydroxyethoxy)but-2-ynoxy]ethoxy]ethanol	C10H18O5	M+H-H2O	44.8	28.1	-0.257196	96.4494	100 - 11.2 - 1.6 - 0.132		201.112	1	18.9425																				x
3024241	1-[[5-(hydroxymethyl)furan-2-yl]methoxy]propan-2-ol	C9H14O4	2M+H, 2M+Na, M+H, M+H-H2O	44.8	32.5	0.316483	92.1209	100 - 10 - 1.27	186.089	395.168	1	17.2702																																x	x			x	x
5319367	(1S,4R)-1-methyl-4-propan-2-ylcyclohex-2-en-1-ol	C10H18O	M+H	44.8	30.4	0.663138	94.2412	100 - 11.1 - 0.759		155.143	1	32.0739																																				x
6455280	8-hydroxytricyclo[5.2.1.02,6]decane-3-carboxylic acid	C11H16O3	M+H-H2O	44.8	37	-0.782322	88.1124	100 - 12.2 - 1.3		179.107	1	15.7131																				x
11159315	3-amino-2,2-dimethylpropanamide	C5H12N2O	M+H-H2O, M+H	44.8	27.6	1.44335	97.9326	100 - 6.31 - 0.374	116.095	117.102	1	29.0863											x
11309555	(1R,6R)-6-methylcyclohex-3-ene-1-carboxylic acid	C8H12O2	M+H-H2O	44.8	34	1.01467	91.2208	100 - 8.87 - 0.757		123.081	1	21.0623																																		x		x	x
11705312	[(6S,8S,9S,10R,11S,13S,14S,17R)-6-fluoro-11-hydroxy-17-(2-hydroxyacetyl)-10,13-dimethyl-3-oxo-7,8,9,11,12,14,15,16-octahydro-6H-cyclopenta[a]phenanthren-17-yl] pentanoate	C26H35FO6	M+2H	44.8	42.7	4.6319	86.7969	100 - 28.8 - 5.21 - 0.708		232.129	2	12.4155																																				x	x
14973993	2-[2-[2-[2-[2-[2-[2-[2-[2-[2-[2-(2-tetradecoxyethoxy)ethoxy]ethoxy]ethoxy]ethoxy]ethoxy]ethoxy]ethoxy]ethoxy]ethoxy]ethoxy]ethanol	C38H78O13	M+Na	44.8	44.6	-2.91508	82.9666	100 - 42.5 - 11.5 - 2.32 - 0.384		765.531	1	30.1927								x			x									x				x							x
20309217	5-docosoxy-5-oxopentanoic acid	C27H52O4	M+Na	44.8	39.5	-1.95788	86.9693	100 - 30 - 5.15 - 0.648		463.375	1	34.1433																																				x
21118774	2,3-diethyl-4,4-dimethylcyclohex-2-en-1-one	C12H20O	M+H-H2O	44.8	31.4	1.47245	94.2461	100 - 13.2 - 1.01		163.148	1	30.111						x	x	x			x									x											x
260003	Gabapentin Related Compound E	C9H14O4	M+H, 2M+H	44.8	25.6	0.0439853	98.2202	100 - 10 - 1.27	186.089	373.186	1	35.4982																																x	x	x		x	x
6544	Isophorone	C9H14O	M+H-H2O, M+H	44.8	33.8	-0.316418	90.4327	100 - 9.93 - 0.646	138.104	121.101	1	21.0728																																	x			x	x
62907	N-Ethyl-4-menthane-3-carboxamide	C13H25NO	M+H	44.8	31.2	-0.181389	93.1779	100 - 14.8 - 1.22		212.201	1	31.1621						x	x	x	x	x	x
81278	1-Cyclohexylpyrrolidin-2-one	C10H17NO	M+H	44.7	27.4	-0.47242	96.6517	100 - 11.4 - 0.798		168.138	1	18.8871																																x	x			x
227	Anthranilic acid	C7H7NO2	M+H-H2O	44.7	26.2	0.97192	98.6302	100 - 8.09 - 0.697		120.045	1	15.8645																																	x
6011	(2R,5S,8R,9S,10S,13S,14S,17S)-17-hydroxy-2,10,13-trimethyl-1,2,4,5,6,7,8,9,11,12,14,15,16,17-tetradecahydrocyclopenta[a]phenanthren-3-one	C20H32O2	M+H-H2O	44.7	32.2	-0.757744	92.4589	100 - 22.1 - 2.73 - 0.245		287.237	1	31.1202							x
12657	azocan-2-one	C7H13NO	M+H	44.7	29.3	3.72247	98.4673	100 - 8.12 - 0.494		128.107	1	28.3637						x					x
13580	7-aminoheptanoic acid	C7H15NO2	M+H-H2O	44.7	27.3	1.41495	98.0421	100 - 8.19 - 0.704		128.107	1	29.8281						x	x		x		x	x
13706	(2S)-2-amino-3-(4-nitrophenyl)propanoic acid	C9H10N2O4	M+H-H2O	44.7	30.5	-0.796814	93.9787	100 - 10.7 - 1.34 - 0.103		193.061	1	20.74
67527	1,4,10,13-tetraoxa-7,16-dithiacyclooctadecane	C12H24O4S2	2M+Na	44.7	52.5	4.74829	76.6335	100 - 15 - 10.9 - 1.45 - 0.418		615.215	1	18.2816
81528	N,N-dimethyl-4-(pyridin-2-yldiazenyl)aniline	C13H14N4	M+2H	44.7	34.9	-0.861084	89.8425	100 - 15.7 - 1.15		114.068	2	30.3228																																				x
87168	2-[2-[2-[2-[2-[2-[2-[2-[2-[2-[2-[2-(2-hydroxyethoxy)ethoxy]ethoxy]ethoxy]ethoxy]ethoxy]ethoxy]ethoxy]ethoxy]ethoxy]ethoxy]ethoxy]ethanol	C26H54O14	M+Na	44.7	34.6	-1.42575	90.8044	100 - 29.3 - 7.01 - 1.22 - 0.182		613.34	1	12.405																																				x	x
94217	1-methyl-4-prop-1-en-2-ylcyclohexane-1,2-diol	C10H18O2	M+H-H2O	44.7	36.4	1.84296	89.2321	100 - 11.1 - 0.968		153.128	1	30.8337																																x				x	x
97792	[5-(hydroxymethyl)oxolan-2-yl]methanol	C6H12O3	M+H	44.7	28.6	0.677687	95.492	100 - 6.74 - 0.809		133.086	1	8.58112																																				x	x
98127	2-(4-propan-2-ylphenyl)cyclohexan-1-one	C15H20O	M+H-H2O	44.7	35.9	-1.32143	89.0782	100 - 16.5 - 1.48		199.148	1	28.2694														x						x
98640	1-methoxythioxanthen-9-one	C14H10O2S	M+H-H2O	44.7	47.6	0.0834675	76.1501	100 - 16.1 - 6.15 - 0.816		225.037	1	27.989																								x	x
103618	2-[2-(1-hydroxypropan-2-yloxy)-2-oxoethyl]tetradecanoic acid	C19H36O5	M+H-H2O	44.7	29.3	0.208691	94.5896	100 - 21.2 - 3.15 - 0.352		327.253	1	34.665																																		x		x	x
103631	[2-hydroxy-3-[4-(2-hydroxy-3-prop-2-enoyloxypropoxy)butoxy]propyl] prop-2-enoate	C16H26O8	M+Na	44.7	32.7	-2.94291	94.2618	100 - 17.9 - 3.15 - 0.373		369.151	1	25.25																																				x
119628	[2-hydroxy-3-(12-hydroxyoctadec-9-enoyloxy)propyl] 12-hydroxyoctadec-9-enoate	C39H72O7	M+H, M+Na	44.7	29.5	-0.682545	94.9529	100 - 43.3 - 10.6 - 1.88 - 0.266	652.527	675.517	1	35.7368																																x	x	x		x	x
3015541	4-(3-hydroxybut-1-ynyl)-3,5,5-trimethylcyclohex-3-en-1-ol	C13H20O2	M+H-H2O, M+H	44.7	38.1	-0.914376	86.4053	100 - 14.4 - 1.37	208.146	191.143	1	25.8447																																				x	x
3018061	12-aminododec-4-enoic acid	C12H23NO2	M+H-H2O	44.7	37.8	1.08883	86.9857	100 - 13.7 - 1.28		196.17	1	31.5054						x	x		x		x
3019832	6-ethyl-3-methyloct-2-en-4-yne-1,6-diol	C11H18O2	M+H	44.7	25.2	-0.40994	98.987	100 - 12.2 - 1.09		183.138	1	25.6666																																		x		x	x
3020491	diethyl 2-[2-(2,2,3-trimethylcyclopentyl)ethyl]propanedioate	C17H30O4	M+Na	44.7	29.5	1.27853	95.4683	100 - 18.9 - 2.51 - 0.249		321.204	1	27.1553												x
3020923	N-(2-aminoethyl)octadec-9-enamide	C20H40N2O	M+H	44.7	30.4	0.965187	94.2935	100 - 22.9 - 2.7 - 0.22		325.322	1	30.1005											x
3899565	17-acetyl-9-fluoro-11,17-dihydroxy-10,13-dimethyl-1,2,6,7,8,11,12,14,15,16-decahydrocyclopenta[a]phenanthren-3-one	C21H29FO4	M+Na	44.7	25.2	0.170566	98.729	100 - 23.2 - 3.39 - 0.371		387.194	1	29.6733												x		x
5362561	3-(hydroxymethyl)heptan-2-one	C8H16O2	M+H-H2O	44.7	29.5	1.31262	95.6378	100 - 8.91 - 0.761		127.112	1	18.3969																																				x	x
6437405	ethyl (Z,12R)-12-hydroxyoctadec-9-enoate	C20H38O3	M+H, M+Na	44.7	29	-1.10468	95.9613	100 - 22.2 - 2.96 - 0.293	326.282	327.289	1	30.6617												x
243	benzoic acid	C7H6O2	M+H-H2O	44.6	25.6	1.47818	98.9675	100 - 7.72 - 0.668		105.034	1	21.5797																															x
7065	1,3,5-triphenyl-1,3,5-triazinane	C21H21N3	M+H	44.6	24.9	-0.246299	98.5659	100 - 24.1 - 2.77 - 0.203		316.181	1	12.9159																																	x				x
7984	oxacycloheptadecan-2-one	C16H30O2	M+Na	44.6	24.4	-0.298278	98.842	100 - 17.7 - 1.89 - 0.15		277.214	1	28.2275								x																						x	x
12370	oct-1-yne	C8H14	M+H	44.6	33	1.51805	91.6127	100 - 8.81 - 0.342		111.117	1	32.142												x
15037	1-(furan-2-ylmethyl)pyrrole	C9H9NO	M+H-H2O	44.6	26.2	1.08949	97.9828	100 - 10.2 - 0.677		130.065	1	25.0533																																x	x			x	x
18522	2-methyloxolan-3-one	C5H8O2	M+H, 2M+H	44.6	27.8	-0.474131	95.8033	100 - 5.58 - 0.537	100.052	201.112	1	20.449																																				x
24803	3-methoxybutanoic acid	C5H10O3	M+H-H2O	44.6	32.1	2.6985	93.9997	100 - 5.64 - 0.746		101.06	1	26.1565																																				x
62551	2-[2-[2-[2-(2-hydroxyethoxy)ethoxy]ethoxy]ethoxy]ethanol	C10H22O6	M+H-H2O	44.6	28.1	-0.425698	95.3311	100 - 11.3 - 1.81 - 0.157		221.138	1	7.79998																																				x	x
70709	nonanamide	C9H19NO	M+H-H2O	44.6	28.7	0.0744105	94.3115	100 - 10.4 - 0.688		140.143	1	16.9583																																x	x
75255	4-[3-(trifluoromethyl)phenyl]piperidin-4-ol	C12H14F3NO	2M+Na	44.6	30.7	-2.17627	94.802	100 - 13.5 - 1.05		513.194	1	18.4283																																x				x
79689	2-[2-[2-[2-[2-[2-[2-[2-[2-(2-hydroxyethoxy)ethoxy]ethoxy]ethoxy]ethoxy]ethoxy]ethoxy]ethoxy]ethoxy]ethanol	C20H42O11	M+Na	44.6	33.5	-1.23731	90.8735	100 - 22.5 - 4.68 - 0.674		481.261	1	11.0504																																				x	x
83528	2,6,6-trimethylcyclohexa-2,4-dien-1-one	C9H12O	M+H-H2O	44.6	32.9	1.52494	91.836	100 - 9.91 - 0.644		119.086	1	27.8421						x
84693	hept-3-yn-1-ol	C7H12O	M+H	44.6	29.1	1.49114	95.5527	100 - 7.75 - 0.465		113.096	1	25.8447																																		x		x	x
87168	2-[2-[2-[2-[2-[2-[2-[2-[2-[2-[2-[2-(2-hydroxyethoxy)ethoxy]ethoxy]ethoxy]ethoxy]ethoxy]ethoxy]ethoxy]ethoxy]ethoxy]ethoxy]ethoxy]ethanol	C26H54O14	M+H, M+Na	44.6	26.7	-1.23582	97.7645	100 - 29.3 - 7.01 - 1.22 - 0.182	590.351	613.34	1	9.9486						x					x	x								x					x				x		x
88829	2-[2-[2-(2-hydroxyethoxy)ethoxy]ethoxy]ethyl 2-methylprop-2-enoate	C12H22O6	M+H-H2O	44.6	29.6	-0.905477	94.3679	100 - 13.5 - 2.07 - 0.197		245.138	1	14.7135
98328	cyclooct-2-en-1-ol	C8H14O	M+H-H2O, M+H	44.6	28.9	1.80226	96.1978	100 - 8.85 - 0.55	126.105	109.101	1	30.6931						x	x	x	x		x	x					x
105426	3-but-3-enyl-2,4,4-trimethylcyclohex-2-en-1-one	C13H20O	M+H-H2O, M+H	44.6	30.2	0.29167	93.1686	100 - 14.3 - 1.16	192.151	175.148	1	29.5524																																		x	x	x	x
113528	N'-hex-5-enylhexanediamide	C12H22N2O2	M+H-H2O, M+H	44.6	27.3	-1.33728	97.0738	100 - 14 - 1.32	226.168	227.175	1	4.28998								x
169864	2-butan-2-yl-1-ethynylcyclohexan-1-ol	C12H20O	M+H-H2O	44.6	33.6	1.3411	91.0061	100 - 13.2 - 1.01		163.148	1	29.2824																																x	x			x	x
219661	5-(2,2-dimethyl-1,3-dioxolan-4-yl)-2,2-dimethyl-3a,5,6,6a-tetrahydrofuro[2,3-d][1,3]dioxol-6-ol	C12H20O6	2M+Na	44.6	34.5	-0.0875315	88.729	100 - 13.4 - 2.07 - 0.197		543.241	1	26.1565																																x	x			x	x
3016965	cyclotetradec-2-en-1-one	C14H24O	M+H-H2O, M+H	44.6	31.8	1.34337	92.5966	100 - 15.5 - 1.32	208.183	191.18	1	30.2495																																				x
3023694	1,1-bis[2-(carbamoylamino)ethyl]-3-octadecylurea	C25H52N6O3	M+H-H2O, M+Na	44.6	29.5	4.35095	98.4183	100 - 29.9 - 4.95 - 0.588	484.412	507.401	1	35.4857								x				x													x
6437422	(E)-tridec-4-en-7-yn-1-ol	C13H22O	M+H	44.6	36.4	0.0803934	86.572	100 - 14.4 - 1.16		195.174	1	31.5159						x	x		x		x
6452078	8-[3-(2-hydroxyoctyl)oxiran-2-yl]octanoic acid	C18H34O4	M+Na	44.6	28.1	1.12031	96.3279	100 - 20 - 2.72 - 0.277		337.235	1	28.541
12251054	(1S,5R,6R)-bicyclo[3.1.0]hex-2-ene-6-carbaldehyde	C7H8O	M+H-H2O	44.6	30.6	1.49173	93.978	100 - 7.7 - 0.461		91.0544	1	23.1415																													x		x
15553738	1,7,7-trimethyl-2-pyridin-2-ylbicyclo[2.2.1]heptan-2-ol	C15H21NO	M+H, M+Na	44.6	28.4	-3.64752	98.7615	100 - 16.9 - 1.54 - 0.1	231.161	254.151	1	18.9635																				x
16206195	[3-(2,3-dihydroxypropoxy)-2-hydroxypropyl] (Z)-octadec-9-enoate	C24H46O6	M+H-H2O	44.6	25.4	0.0986023	97.662	100 - 26.7 - 4.66 - 0.61		413.326	1	30.0004																																					x
260003	Gabapentin Related Compound E	C9H14O4	M+H	44.6	33.7	-0.461739	89.8298	100 - 10 - 1.27		187.096	1	21.0897																							x
260003	Gabapentin Related Compound E	C9H14O4	M+H, 2M+H, M+H-H2O	44.6	28.4	1.05751	95.6787	100 - 10 - 1.27	186.089	373.186	1	27.4253																													x
66093	Valerophenone	C11H14O	M+H	44.6	32.9	1.91643	92.4115	100 - 12.1 - 0.873		163.112	1	35.9149																																x	x			x	x
660	3,4-Dihydrocoumarin	C9H8O2	M+H	44.5	32.6	0.185204	90.2927	100 - 9.9 - 0.849		149.06	1	27.3226																																	x
13690	Azacyclotridecan-2-one	C12H23NO	M+H	44.5	30.5	-1.08503	93.1979	100 - 13.6 - 1.07		198.185	1	30.266						x																		x	x
250	3-[2-[[3-(2-carboxyethyl)-5-[(3-ethenyl-4-methyl-5-oxopyrrol-2-ylidene)methyl]-4-methyl-1H-pyrrol-2-yl]methyl]-5-[(4-ethenyl-3-methyl-5-oxopyrrol-2-ylidene)methyl]-4-methyl-1H-pyrrol-3-yl]propanoic acid	C33H36N4O6	M+H-H2O	44.5	35.9	1.83941	88.7369	100 - 37.8 - 8.18 - 1.29 - 0.164		567.261	1	21.6573																																x	x				x
11083	4-hydroxy-3-methyl-2-prop-2-enylcyclopent-2-en-1-one	C9H12O2	M+H-H2O	44.5	26.2	0.9881	97.5054	100 - 9.95 - 0.853		135.081	1	19.684																								x	x
34521	5-(hydroxymethyl)-3-(3-methylphenyl)-1,3-oxazolidin-2-one	C11H13NO3	M+H-H2O	44.5	23.9	-0.539874	99.0846	100 - 12.5 - 1.34 - 0.102		190.086	1	11.7319								x			x													x	x				x
69995	2-cyclopentylidenecyclopentan-1-one	C10H14O	M+H-H2O	44.5	32.1	-2.28317	93.1876	100 - 11 - 0.754		133.101	1	27.8633											x									x
77596	2-prop-2-ynoxyethanol	C5H8O2	M+H, 2M+H	44.5	26.2	-1.2424	97.8883	100 - 5.58 - 0.537	100.052	201.112	1	15.4375																																				x	x
91148	2-butyl-4,6-dimethyl-3,6-dihydro-2H-pyran	C11H20O	M+H-H2O	44.5	35.9	1.73656	88.4591	100 - 12.2 - 0.881		151.148	1	30.5742																																				x	x
93078	(3S)-3-amino-4-[[(1S)-1-carboxy-2-phenylethyl]amino]-4-oxobutanoic acid	C13H16N2O5	M+H	44.5	31.9	-2.18879	93.458	100 - 15.2 - 2.1 - 0.202		281.113	1	19.5946
97959	2,5-dimethylcyclohexan-1-ol	C8H16O	M+H-H2O	44.5	34.3	3.38726	92.091	100 - 8.87 - 0.552		111.117	1	30.8337																																				x	x
110030	3-[2-[4-(2-cyanoethyl)piperazin-1-yl]ethylamino]propanenitrile	C12H21N5	2M+H	44.5	29.4	-3.56589	97.0647	100 - 15 - 1.06		471.365	1	30.1215								x			x												x
112492	nona-2,4-dien-1-ol	C9H16O	M+H	44.5	31.9	-0.272688	90.8994	100 - 9.96 - 0.648		141.127	1	25.8447																																		x		x	x
113527	4-[(4-methylidenecyclohexyl)methoxy]-4-oxobutanoic acid	C12H18O4	M+2H	44.5	32.7	4.99332	95.4527	100 - 13.3 - 1.64 - 0.14		114.068	2	29.1253																																				x
118140	3,4-dihydro-2H-pyran-2-carboxylic acid	C6H8O3	M+H-H2O	44.5	31.9	1.94347	93.0222	100 - 6.7 - 0.806		111.044	1	12.4993																																				x	x
118322	3-methylcyclopentadec-4-en-1-one	C16H28O	M+H-H2O	44.5	39.1	0.385276	83.7172	100 - 17.7 - 1.67 - 0.112		219.211	1	29.8119																																x
166358	3,3,5,5-tetramethyl-4,4a,6,7-tetrahydro-1H-naphthalen-2-one	C14H22O	M+H-H2O	44.5	37	-0.297971	85.6548	100 - 15.4 - 1.31		189.164	1	25.8447																																		x		x	x
169212	2,3-diacetyloxypropyl dodecanoate	C19H34O6	M+Na	44.5	25	-0.379633	97.9333	100 - 21.2 - 3.36 - 0.396		381.225	1	28.3113								x
189821	[2-[(1S,2S,4R,8S,9S,11S,12S,13R)-11-hydroxy-6,9,13-trimethyl-16-oxo-5-oxa-7-azapentacyclo[10.8.0.02,9.04,8.013,18]icosa-6,14,17-trien-8-yl]-2-oxoethyl] acetate	C25H31NO6	M+H-H2O	44.5	32.2	-1.41128	92.2246	100 - 28 - 5 - 0.67		424.211	1	4.28998
3017432	4-methyl-2-(2-methylpropyl)oxan-4-ol	C10H20O2	M+H-H2O	44.5	29	-0.122455	93.4627	100 - 11.1 - 0.971		155.143	1	32.2																																				x
3018155	2,6-di(butan-2-yl)cyclohexan-1-one	C14H26O	M+H-H2O	44.5	27.8	-0.494478	95.2731	100 - 15.5 - 1.32		193.195	1	31.1621						x	x	x	x		x
3020064	3-buta-1,3-dienyl-2,4,4-trimethylcyclohex-2-en-1-one	C13H18O	M+H-H2O	44.5	32.9	-0.997034	90.616	100 - 14.3 - 1.15		173.132	1	25.6666																																		x		x	x
3020350	2-(2-methylprop-2-enoyloxy)ethyl 6-hydroxyhexanoate	C12H20O5	M+H-H2O, M+H	44.5	30.5	2.04857	94.2343	100 - 13.4 - 1.85 - 0.168	244.132	245.139	1	30.0738																																x	x			x	x
3020350	2-(2-methylprop-2-enoyloxy)ethyl 6-hydroxyhexanoate	C12H20O5	M+H-H2O, M+H	44.5	31.8	3.28915	94.8435	100 - 13.4 - 1.85 - 0.168	244.132	245.139	1	30.7289																																x	x			x	x
3020491	diethyl 2-[2-(2,2,3-trimethylcyclopentyl)ethyl]propanedioate	C17H30O4	M+H	44.5	25.3	1.45642	98.9335	100 - 18.9 - 2.51 - 0.249		299.222	1	33.2157																																				x
3024241	1-[[5-(hydroxymethyl)furan-2-yl]methoxy]propan-2-ol	C9H14O4	M+H, 2M+H, M+H-H2O	44.5	28.9	-0.393169	94.2334	100 - 10 - 1.27	186.089	373.186	1	15.7074																																				x	x
5366246	(Z)-2-methyloct-3-en-2-ol	C9H18O	M+H-H2O	44.5	32.2	0.289418	90.3914	100 - 9.98 - 0.651		125.133	1	31.5054						x	x	x	x		x
10197657	(1S)-2,2-dimethylcyclopropane-1-carboxamide	C6H11NO	M+H-H2O, M+H	44.5	25.6	1.40093	98.4362	100 - 7.02 - 0.416	113.084	114.091	1	8.31115
12251054	(1S,5R,6R)-bicyclo[3.1.0]hex-2-ene-6-carbaldehyde	C7H8O	M+H-H2O	44.5	32	1.84231	92.4537	100 - 7.7 - 0.461		91.0544	1	23.3621																													x
16218600	[(2R)-2-[(2R,3R,4S)-3,4-dihydroxyoxolan-2-yl]-2-hydroxyethyl] octadecanoate	C24H46O6	M+Na	44.5	33.6	-0.198529	89.256	100 - 26.7 - 4.66 - 0.61		453.319	1	28.5185											x
20262111	1-[[5-(2-hydroxypropoxymethyl)furan-2-yl]methoxy]propan-2-ol	C12H20O5	M+H-H2O	44.5	31.1	-1.75013	93.6866	100 - 13.4 - 1.85 - 0.168		227.127	1	16.7931																																				x
21149867	methyl 2-(2-methyl-3-oxo-5-prop-1-en-2-ylcyclohexyl)acetate	C13H20O3	M+H-H2O	44.5	37.4	-0.702194	86.1248	100 - 14.4 - 1.58 - 0.128		207.138	1	25.8447																																x	x	x		x	x
13690	Azacyclotridecan-2-one	C12H23NO	M+H, M+Na, M+H-H2O	44.4	31.2	-0.866422	92.0641	100 - 13.6 - 1.07	197.178	198.185	1	30.6931						x	x	x	x		x					x	x
6525	1-ethynylcyclohexan-1-ol	C8H12O	M+H-H2O, M+H	44.4	31.1	1.90873	92.9319	100 - 8.83 - 0.548	124.089	107.086	1	30.6931						x	x	x	x		x	x		x		x	x			x				x					x
8103	hexan-1-ol	C6H14O	M+H-H2O	44.4	28.3	3.97863	98.3506	100 - 6.69 - 0.394		85.1016	1	27.0317																																			x	x	x
12072	2-methyl-5-prop-1-en-2-ylcyclohexan-1-ol	C10H18O	M+H-H2O	44.4	33.1	0.552906	89.4298	100 - 11.1 - 0.759		137.133	1	33.8942																																		x		x	x
13706	(2S)-2-amino-3-(4-nitrophenyl)propanoic acid	C9H10N2O4	M+H-H2O	44.4	34	-0.739935	89.1431	100 - 10.7 - 1.34 - 0.103		193.061	1	17.6159
21428	2,6-dimethylcyclohexan-1-ol	C8H16O	M+H-H2O	44.4	26.8	2.97012	98.6438	100 - 8.87 - 0.552		111.117	1	28.3637						x						x		x						x
61531	2-methyl-3-pent-2-enylcyclopent-2-en-1-one	C11H16O	M+H-H2O	44.4	34.3	-0.749938	88.4995	100 - 12.1 - 0.876		147.117	1	22.5953																																				x	x
79442	2,2,6,6-tetrakis(hydroxymethyl)cyclohexan-1-ol	C10H20O5	M+H	44.4	30.5	3.12269	95.0527	100 - 11.2 - 1.6 - 0.133		221.139	1	30.0423																																				x	x
81790	3,6-dioxabicyclo[6.3.1]dodeca-1(12),8,10-triene-2,7-dione	C10H8O4	M+H, 2M+H	44.4	26.3	-0.794322	96.8456	100 - 11.1 - 1.38 - 0.107	192.042	385.091	1	24.7676													x			x
83528	2,6,6-trimethylcyclohexa-2,4-dien-1-one	C9H12O	M+H-H2O, M+H	44.4	29.1	1.87086	94.9556	100 - 9.91 - 0.644	136.089	119.086	1	28.761																																x				x	x
83528	2,6,6-trimethylcyclohexa-2,4-dien-1-one	C9H12O	M+H-H2O	44.4	33.2	2.24755	91.2628	100 - 9.91 - 0.644		119.086	1	31.5054						x	x	x	x		x
86661	2-but-3-en-2-ylcyclohex-3-ene-1-carbaldehyde	C11H16O	M+H-H2O	44.4	35.3	2.6435	89.7689	100 - 12.1 - 0.876		147.117	1	30.7289																																x	x			x	x
86671	7,8a-dimethyl-3-prop-1-en-2-yl-2,3,4,4a,5,8-hexahydronaphthalen-1-one	C15H22O	M+H-H2O	44.4	27.7	-0.769832	95.4467	100 - 16.5 - 1.48		201.164	1	28.8862														x
87329	4-ethenoxybutan-1-ol	C6H12O2	M+H-H2O	44.4	30.9	3.37473	95.1523	100 - 6.7 - 0.601		99.0808	1	27.6473																																x	x			x
94233	5-(4-hydroxyphenyl)imidazolidine-2,4-dione	C9H8N2O3	M+H-H2O, M+H	44.4	24.3	0.770042	98.5815	100 - 10.7 - 1.13	192.054	175.05	1	17.105																																				x
98393	3-(2-oxocyclohexyl)propanoic acid	C9H14O3	2M+H	44.4	34.4	0.772371	88.4626	100 - 10 - 1.06		341.196	1	24.0383											x			x						x				x	x
103650	3-amino-1-(1,3-benzodioxol-5-yl)-5,6,7,7a-tetrahydro-4H-indol-2-one	C15H16N2O3	M+H-H2O	44.4	25.6	0.129423	96.6772	100 - 17.3 - 2.02 - 0.177		255.113	1	10.6757																																	x			x
104238	1-(2-hydroxyethyl)pyridin-1-ium-3-carboxylate	C8H9NO3	M+H-H2O	44.4	29	1.74385	95.0309	100 - 9.24 - 0.996		150.055	1	28.3444																																x	x	x
110650	cyclooctane-1,4-diol	C8H16O2	M+H	44.4	27.8	1.53799	95.9422	100 - 8.91 - 0.761		145.123	1	25.47																																x	x
118322	3-methylcyclopentadec-4-en-1-one	C16H28O	M+H-H2O, M+H	44.4	31.9	-0.587558	90.5828	100 - 17.7 - 1.67 - 0.112	236.214	219.211	1	31.1621						x	x	x	x	x	x														x
171144	2-dodecylphenol	C18H30O	M+H-H2O, M+H	44.4	25.4	0.127125	96.7978	100 - 19.9 - 2.07 - 0.151	262.23	263.237	1	33.9047																																x		x		x	x
443946	3-[(3S,5R,8R,9S,10S,12R,13S,14S,17R)-12,14-dihydroxy-3-[(2R,4S,5S,6R)-4-hydroxy-5-[(2S,4S,5S,6R)-4-hydroxy-5-[(2S,4S,5S,6R)-4-hydroxy-5-methoxy-6-methyloxan-2-yl]oxy-6-methyloxan-2-yl]oxy-6-methyloxan-2-yl]oxy-10,13-dimethyl-1,2,3,4,5,6,7,8,9,11,12,15,16,17-tetradecahydrocyclopenta[a]phenanthren-17-yl]-2H-furan-5-one	C42H66O14	M+H	44.4	25.1	-0.649096	97.907	100 - 46.7 - 13.5 - 2.93 - 0.518		795.452	1	28.8862											x		x
4079622	1-benzyl-5-ethoxyimidazolidine-2,4-dione	C12H14N2O3	M+H	44.4	36	-0.521089	86.483	100 - 14 - 1.52 - 0.122		235.108	1	18.6249
5319367	(1S,4R)-1-methyl-4-propan-2-ylcyclohex-2-en-1-ol	C10H18O	M+H	44.4	30.6	0.86981	92.5586	100 - 11.1 - 0.759		155.143	1	35.134																																				x	x
6537503	1-(1-hydroxypropoxy)propan-1-ol	C6H14O3	M+H	44.4	30.7	1.53249	92.9585	100 - 6.76 - 0.81		135.102	1	21.563
20262111	1-[[5-(2-hydroxypropoxymethyl)furan-2-yl]methoxy]propan-2-ol	C12H20O5	M+H-H2O	44.4	29.8	-2.17203	94.9901	100 - 13.4 - 1.85 - 0.168		227.127	1	16.9898																																x	x			x
21118182	(3,5-dimethylcyclohexen-1-yl)methanol	C9H16O	M+H-H2O	44.4	30.9	2.80547	94.3439	100 - 9.96 - 0.648		123.117	1	30.5742																																				x	x
21118182	(3,5-dimethylcyclohexen-1-yl)methanol	C9H16O	M+H-H2O	44.4	32.1	0.488923	90.412	100 - 9.96 - 0.648		123.117	1	32.1315								x				x
25076636	4-(4,7-dimethyl-2,3,3a,4,5,6,7,7a-octahydro-1H-inden-5-yl)-2-methylcyclohexan-1-ol	C18H32O	M+H-H2O, M+H	44.4	25.3	1.38941	98.4498	100 - 19.9 - 2.08 - 0.151	264.246	265.253	1	29.8224																																x				x	x
2244	Aspirin	C9H8O4	M+H-H2O, M+H	44.3	26.5	-2.07447	97.2753	100 - 9.98 - 1.27	180.042	181.049	1	27.8545																																			x
39	4,4-dimethyloxolane-2,3-dione	C6H8O3	M+H-H2O	44.3	30	3.43992	95.3535	100 - 6.7 - 0.806		111.044	1	30.3333																																				x	x
225	3-hydroxy-10,13-dimethyl-1,2,3,4,5,6,7,8,9,11,12,14,15,16-tetradecahydrocyclopenta[a]phenanthren-17-one	C19H30O2	M+H	44.3	23.3	-0.162291	98.5399	100 - 21 - 2.5 - 0.217		291.232	1	25.6666																																		x		x	x
243	benzoic acid	C7H6O2	M+H-H2O	44.3	25.4	2.55179	99.1718	100 - 7.72 - 0.668		105.034	1	23.8034																																x			x
6454	5-cyclopent-2-en-1-yl-5-prop-2-enyl-1,3-diazinane-2,4,6-trione	C12H14N2O3	M+H	44.3	30	-4.07408	96.1663	100 - 14 - 1.52 - 0.122		235.107	1	19.6679																																				x
6957	2-carbamoylbenzoic acid	C8H7NO3	M+H-H2O, M+H	44.3	22.6	0.0082101	98.7508	100 - 9.21 - 0.993	165.043	166.05	1	11.6661																																x	x			x
10975	2-methyl-6-methylideneoct-7-en-2-ol	C10H18O	M+H-H2O, M+H	44.3	26.1	2.31355	98.0309	100 - 11.1 - 0.759	154.136	155.143	1	33.2157																																				x
11083	4-hydroxy-3-methyl-2-prop-2-enylcyclopent-2-en-1-one	C9H12O2	M+H-H2O	44.3	31.4	0.1613	90.2515	100 - 9.95 - 0.853		135.08	1	22.3083																								x	x
14283	cyclohexanecarboxamide	C7H13NO	M+H	44.3	28	1.88885	95.56	100 - 8.12 - 0.494		128.107	1	31.1726						x	x	x	x	x	x	x
15046	2-phenylcyclohexan-1-ol	C12H16O	M+H-H2O	44.3	30.5	-0.0662146	91.0456	100 - 13.2 - 1.01		159.117	1	28.2694											x			x						x				x	x
25786	1,4-dihydro-3,1-benzoxazin-2-one	C8H7NO2	M+H-H2O	44.3	27.4	1.50868	96.0125	100 - 9.17 - 0.784		132.045	1	18.2712																																x	x
65040	6-amino-5-methyl-1H-pyrimidin-2-one	C5H7N3O	2M+H	44.3	29.1	0.883376	93.444	100 - 6.62 - 0.394		251.125	1	16.2241							x			x																			x
68139	5-hydroxy-4-oxopyran-2-carboxylic acid	C6H4O5	M+H-H2O, M+H	44.3	27.7	0.819594	94.9809	100 - 6.73 - 1.22	156.006	157.013	1	26.2194																																x
70705	hept-6-enoic acid	C7H12O2	M+H-H2O	44.3	30.6	2.37462	93.688	100 - 7.79 - 0.673		111.081	1	29.8386						x	x	x	x		x	x
81528	N,N-dimethyl-4-(pyridin-2-yldiazenyl)aniline	C13H14N4	M+2H	44.3	34.2	-0.715577	88.2166	100 - 15.7 - 1.15		114.068	2	30.7185																																				x
84693	hept-3-yn-1-ol	C7H12O	M+H	44.3	30.2	1.07492	92.4114	100 - 7.75 - 0.465		113.096	1	23.9687																																				x	x
86558	5-ethyl-2,3,4,5-tetramethylcyclohex-2-en-1-one	C12H20O	M+H-H2O, M+H	44.3	31.3	-0.753261	91.2948	100 - 13.2 - 1.01	180.151	163.148	1	28.7594						x	x		x		x	x
96815	(2S)-2-[(2-benzamidoacetyl)amino]-5-(diaminomethylideneamino)pentanoic acid	C15H21N5O4	2M+H	44.3	35.5	-1.91196	88.4739	100 - 18.4 - 2.43 - 0.24		671.325	1	21.6573																																x	x			x	x
97959	2,5-dimethylcyclohexan-1-ol	C8H16O	M+H-H2O	44.3	28.3	3.36273	97.3	100 - 8.87 - 0.552		111.117	1	30.111							x	x				x
114567	2,6,10-trimethylcyclododecan-1-one	C15H28O	M+H-H2O	44.3	32.3	-1.80298	91.5568	100 - 16.6 - 1.49		207.21	1	31.5159						x	x		x		x
198461	3-(2-prop-2-enylphenoxy)propane-1,2-diol	C12H16O3	M+H	44.3	25.1	-0.824388	97.684	100 - 13.3 - 1.43 - 0.112		209.117	1	19.684																								x	x					x	x
3024241	1-[[5-(hydroxymethyl)furan-2-yl]methoxy]propan-2-ol	C9H14O4	M+H-H2O, 2M+H	44.3	30.4	1.55317	92.7598	100 - 10 - 1.27	186.089	373.186	1	31.02																																				x
5364688	(Z)-14-methylhexadec-8-enal	C17H32O	M+H-H2O	44.3	27.9	-0.922089	94.6804	100 - 18.8 - 1.87 - 0.131		235.242	1	31.5054						x	x		x		x
20836309	(2Z,7Z)-5-hydroxydeca-2,7-dienoic acid	C10H16O3	M+H-H2O	44.3	29.3	0.556173	92.6413	100 - 11.1 - 1.18		167.107	1	29.6629											x			x															x
21116163	(2S)-2-[[(2S)-2-aminopropanoyl]-phenylmethoxycarbonylamino]propanoic acid	C14H18N2O5	M+Na	44.3	32.8	4.43728	93.6627	100 - 16.3 - 2.27 - 0.226		317.112	1	16.1559																																x	x
21117021	1-(oxiran-2-ylmethoxy)propane-1,1-diol	C6H12O4	M+H-H2O, M+H	44.3	27.8	2.81579	97.1564	100 - 6.78 - 1.02	148.074	131.071	1	29.741																																	x			x	x
25076635	4-(4,7-dimethyl-2,3,3a,4,5,6,7,7a-octahydro-1H-inden-5-yl)-2-methylcyclohexan-1-one	C18H30O	M+H-H2O, M+H	44.3	24.6	0.676824	97.6259	100 - 19.9 - 2.07 - 0.151	262.23	263.237	1	28.9786																																x			x	x	x
25076636	4-(4,7-dimethyl-2,3,3a,4,5,6,7,7a-octahydro-1H-inden-5-yl)-2-methylcyclohexan-1-ol	C18H32O	M+H	44.3	24.9	0.962821	97.9069	100 - 19.9 - 2.08 - 0.151		265.253	1	30.8337																																				x	x
5541	Triacetin	C9H14O6	M+Na	44.3	23.9	-0.872784	98.701	100 - 10.1 - 1.69 - 0.137		241.068	1	7.75808																																x				x	x
8663	2-Naphthalenol	C10H8O	M+H	44.2	25.7	0.0600769	95.2309	100 - 10.9 - 0.746		145.065	1	21.2469																												x	x	x	x
261	butanal	C4H8O	M+H-H2O, 2M+H	44.2	23.2	0.694182	98.8386	100 - 4.46 - 0.281	72.0576	145.122	1	20.7923																																x	x			x
14231	octane-1,2-diol	C8H18O2	M+H-H2O	44.2	32.2	2.1333	91.1584	100 - 8.94 - 0.763		129.128	1	32.6376																																x	x
14283	cyclohexanecarboxamide	C7H13NO	M+H	44.2	27.2	3.66236	97.9424	100 - 8.12 - 0.494		128.107	1	29.8224																																x	x		x
19309	4-hydroxy-2,5-dimethylfuran-3-one	C6H8O3	M+H-H2O, M+H	44.2	25.4	1.54368	97.3884	100 - 6.7 - 0.806	128.048	111.044	1	16.7931																																				x	x
73937	1-ethylcyclohexene	C8H14	M+H, M+Na	44.2	28.8	1.94663	94.3262	100 - 8.81 - 0.342	110.11	111.117	1	27.4986											x																		x
78175	4,4-dimethyl-5-methylidene-1,3-dioxolan-2-one	C6H8O3	M+H-H2O	44.2	28.2	2.59959	95.6846	100 - 6.7 - 0.806		111.044	1	26.7093																																				x	x
86098	3-dodecyl-1-(1,2,2,6,6-pentamethylpiperidin-4-yl)pyrrolidine-2,5-dione	C26H48N2O2	M+H, M+Na	44.2	25.2	-0.775398	96.939	100 - 29.5 - 4.6 - 0.504	420.371	421.379	1	29.0756											x
87688	3-hydroxy-2-(hydroxymethyl)-2-methylpropanal	C5H10O3	M+H-H2O	44.2	30.8	3.45936	93.9997	100 - 5.64 - 0.746		101.06	1	27.5845																																				x	x
91148	2-butyl-4,6-dimethyl-3,6-dihydro-2H-pyran	C11H20O	M+H-H2O	44.2	30.1	0.148764	91.0477	100 - 12.2 - 0.881		151.148	1	28.7699						x	x					x
103618	2-[2-(1-hydroxypropan-2-yloxy)-2-oxoethyl]tetradecanoic acid	C19H36O5	M+H-H2O	44.2	28.2	-0.796029	93.8173	100 - 21.2 - 3.15 - 0.352		327.253	1	34.7047								x																x	x						x
112099	[(1R,3R,4R,6S)-4-hydroxy-4,7,7-trimethyl-3-bicyclo[4.1.0]heptanyl] acetate	C12H20O3	M+H	44.2	36.8	-2.22764	87.0553	100 - 13.3 - 1.43 - 0.112		213.148	1	31.4785																																		x		x	x
283592	1,8-diazacyclotetradecane-2,7-dione	C12H22N2O2	M+H-H2O, 2M+H	44.2	33.5	-0.879433	88.6908	100 - 14 - 1.32	226.168	453.343	1	10.2172
3020350	2-(2-methylprop-2-enoyloxy)ethyl 6-hydroxyhexanoate	C12H20O5	M+H-H2O, M+H	44.2	25.7	-0.418518	95.9474	100 - 13.4 - 1.85 - 0.168	244.131	245.138	1	15.875																																				x
3024245	5-(4-propan-2-ylcyclohexen-1-yl)pent-4-en-1-ol	C14H24O	M+H	44.2	33.4	1.70786	89.6114	100 - 15.5 - 1.32		209.19	1	31.1726						x	x	x	x		x
3084284	dimethoxy-bis(2-methylpropyl)silane	C10H24O2Si	2M+Na	44.2	30.9	-1.96621	92.2773	100 - 16.2 - 4.9 - 0.487		431.298	1	18.4283																																x	x
11035380	[(2R,3S,5R)-2-(hydroxymethyl)-5-(5-methyl-2,4-dioxopyrimidin-1-yl)oxolan-3-yl] benzoate	C17H18N2O6	M+H	44.2	28.5	3.57407	96.559	100 - 19.6 - 3.04 - 0.346		347.125	1	21.1147																																			x
20836307	(Z)-non-6-en-1-yn-4-ol	C9H14O	M+H-H2O	44.2	28.7	2.40229	95.1993	100 - 9.93 - 0.646		121.102	1	30.1531						x		x			x																				x
21116980	[(2R,3R,4S,5S,6R)-4,5-dihydroxy-2-[(2S,3S,4R,5R)-4-hydroxy-2,5-bis(hydroxymethyl)-3-octanoyloxyoxolan-2-yl]oxy-6-(hydroxymethyl)oxan-3-yl] octanoate	C28H50O13	M+Na	44.2	34.3	2.85854	90.2805	100 - 31.4 - 7.42 - 1.3 - 0.192		617.316	1	20.7359
21120082	[(2R,3R,4S,5S,6R)-4,5-dihydroxy-2-[(2S,3S,4R,5R)-4-hydroxy-2,5-bis(hydroxymethyl)-3-tetradecanoyloxyoxolan-2-yl]oxy-6-(hydroxymethyl)oxan-3-yl] tetradecanoate	C40H74O13	M+H, M+Na	44.2	37.1	0.0180418	83.7361	100 - 44.6 - 12.4 - 2.57 - 0.435	762.513	785.502	1	29.1986																																x	x	x		x	x
4641	4-butyl-1-(4-hydroxyphenyl)-2-phenylpyrazolidine-3,5-dione	C19H20N2O3	M+H	44.1	26.1	-1.1614	95.8131	100 - 21.6 - 2.84 - 0.278		325.154	1	27.0945																																x	x			x	x
7439	2-methyl-5-prop-1-en-2-ylcyclohex-2-en-1-one	C10H14O	M+H-H2O, M+H	44.1	24.7	0.192121	95.8656	100 - 11 - 0.754	150.104	133.101	1	30.6931						x	x	x	x		x						x			x
7508	cyclohex-3-ene-1-carbaldehyde	C7H10O	M+H-H2O	44.1	29.6	1.16266	92.4326	100 - 7.72 - 0.463		93.07	1	20.8552																																x	x
8282	2-amino-2-ethylpropane-1,3-diol	C5H13NO2	M+H-H2O	44.1	26.6	2.35926	96.5832	100 - 6 - 0.561		102.092	1	29.4639						x	x		x		x	x														x
9470	1-phenyl-2-(pyridin-2-ylamino)ethanol	C13H14N2O	M+Na	44.1	29.8	4.44364	95.6663	100 - 15 - 1.25		237.101	1	22.3963																																x	x
11000	cyclohepta-1,3,5-triene	C7H8	2M+H	44.1	25.6	-1.90542	97.0873	100 - 7.66 - 0.253		185.132	1	28.2694														x						x
13712	1-[(2R,4S,5R)-4-hydroxy-5-(hydroxymethyl)oxolan-2-yl]pyrimidine-2,4-dione	C9H12N2O5	M+H-H2O	44.1	33.7	-1.76524	88.9084	100 - 10.8 - 1.56 - 0.126		211.071	1	12.2189
14269	4-methyl-1,3-dioxane	C5H10O2	M+H	44.1	29.2	2.25908	94.2174	100 - 5.6 - 0.538		103.076	1	29.2405																																x		x
18826	1,7-dioxacycloheptadecan-8-one	C15H28O3	2M+Na	44.1	34.7	-1.38268	87.3445	100 - 16.7 - 1.92 - 0.166		535.396	1	35.9651								x																x	x						x
19161	2-[anilino(phenyl)carbamoyl]hexanoic acid	C19H22N2O3	2M+H	44.1	30.8	2.76034	93.0832	100 - 21.6 - 2.85 - 0.279		653.335	1	12.4993																																				x	x
19309	4-hydroxy-2,5-dimethylfuran-3-one	C6H8O3	M+H-H2O, M+H	44.1	24.4	1.39878	97.5104	100 - 6.7 - 0.806	128.048	111.044	1	15.427																																				x	x
31256	4-hydroxy-4-methylpentan-2-one	C6H12O2	M+H	44.1	28.5	1.11019	93.193	100 - 6.7 - 0.601		117.091	1	20.5119
76155	butyl 2-aminoacetate	C6H13NO2	M+H-H2O	44.1	24.7	2.66586	99.0225	100 - 7.08 - 0.626		114.092	1	28.3637						x
79689	2-[2-[2-[2-[2-[2-[2-[2-[2-(2-hydroxyethoxy)ethoxy]ethoxy]ethoxy]ethoxy]ethoxy]ethoxy]ethoxy]ethoxy]ethanol	C20H42O11	M+Na	44.1	28.8	-1.24802	93.2818	100 - 22.5 - 4.68 - 0.674		481.261	1	10.5104																																				x	x
85549	2-[2-(2-hydroxyethoxy)ethoxy]ethyl prop-2-enoate	C9H16O5	M+H-H2O	44.1	32	-0.803465	89.5174	100 - 10.1 - 1.49 - 0.116		187.096	1	15.427																																				x
86850	2-methyl-5-propan-2-ylcyclohexan-1-ol	C10H20O	M+H-H2O	44.1	31.7	1.98307	91.0221	100 - 11.1 - 0.761		139.148	1	29.8224																																x
87938	1-prop-2-ynylcyclohexan-1-ol	C9H14O	M+H-H2O	44.1	32.6	2.98402	91.38	100 - 9.93 - 0.646		121.102	1	29.3091						x		x						x																	x
89262	8a-methyl-3,4,7,8-tetrahydro-2H-naphthalene-1,6-dione	C11H14O2	M+H	44.1	34.4	-1.80976	88.3257	100 - 12.1 - 1.08		179.106	1	22.9868			x			x	x	x		x	x		x											x		x
89560	non-1-en-3-ol	C9H18O	M+H-H2O	44.1	27.9	0.926607	93.5778	100 - 9.98 - 0.651		125.133	1	29.8281						x	x		x		x	x
89989	5-ethylfuran-2-carbaldehyde	C7H8O2	M+H-H2O	44.1	29.3	0.992527	92.2435	100 - 7.74 - 0.67		107.049	1	14.3128																																x	x
92622	dodeca-8,10-dien-1-ol	C12H22O	M+H-H2O, M+H	44.1	23.7	1.31085	98.2705	100 - 13.3 - 1.02	182.167	183.175	1	33.2157																																				x
97927	2-hydroxy-1,2-bis(6-methylpyridin-2-yl)ethanone	C14H14N2O2	M+H-H2O	44.1	23	-0.4528	97.8573	100 - 16.1 - 1.63 - 0.123		225.102	1	28.6877																																x	x	x
103738	methyl 2-hydroxy-3-methyl-4-oxocyclohex-2-ene-1-carboxylate	C9H12O4	M+H	44.1	30.8	-0.30747	89.8502	100 - 10 - 1.27		185.081	1	24.9171																																x	x
106739	2-tert-butyl-4-methylcyclohexan-1-ol	C11H22O	M+H-H2O	44.1	29.2	-0.249325	91.3723	100 - 12.2 - 0.884		153.164	1	32.4329						x	x		x		x
108389	8-methoxy-2-(1-methylpiperidin-4-yl)-6-thiatricyclo[8.4.0.03,7]tetradeca-1(14),3(7),4,8,10,12-hexaen-2-ol	C20H23NO2S	2M+Na	44.1	45	2.15438	78.2308	100 - 23.1 - 7.49 - 1.28 - 0.167		705.281	1	28.7401																																	x			x
118140	3,4-dihydro-2H-pyran-2-carboxylic acid	C6H8O3	M+H-H2O, M+H	44.1	24.3	1.33148	97.5785	100 - 6.7 - 0.806	128.048	111.044	1	8.92443																																				x
118760	N'-(5-tert-butyl-2-ethoxyphenyl)-N-(4-tert-butyl-2-ethylphenyl)oxamide	C26H36N2O3	2M+H	44.1	25.1	0.285639	95.7355	100 - 29.4 - 4.78 - 0.56		849.553	1	30.4694																																	x			x	x
3017021	cycloocten-1-ol	C8H14O	M+H	44.1	28.4	0.984568	93.1663	100 - 8.85 - 0.55		127.112	1	27.0107																																x	x			x	x
3018047	2-[[4-(diethylamino)-2-methylphenyl]diazenyl]-3,5-dinitrobenzonitrile	C18H18N6O4	M+H-H2O	44.1	23.6	-0.0989104	97.207	100 - 22 - 3.14 - 0.335		365.136	1	23.1206										x
3020674	tetradecyl 3-aminobut-2-enoate	C18H35NO2	M+H-H2O	44.1	27	0.76957	94.309	100 - 20.3 - 2.37 - 0.202		280.264	1	30.5532																																x				x
3023261	4,6-dimethyl-2-pentyl-3,6-dihydro-2H-pyran	C12H22O	M+H-H2O	44.1	29.2	-1.1177	92.4899	100 - 13.3 - 1.02		165.164	1	28.7699						x	x		x		x	x
3024241	1-[[5-(hydroxymethyl)furan-2-yl]methoxy]propan-2-ol	C9H14O4	M+H, 2M+Na, 2M+H, M+H-H2O	44.1	28.8	0.714051	92.6047	100 - 10 - 1.27	186.089	395.168	1	17.4274																																	x			x	x
3024245	5-(4-propan-2-ylcyclohexen-1-yl)pent-4-en-1-ol	C14H24O	M+H-H2O	44.1	31	-0.333558	90.1524	100 - 15.5 - 1.32		191.179	1	31.1621						x	x	x	x		x	x
3085324	2-[2-[2-[2-[2-[2-[2-[2-[2-[2-(2-nonylphenoxy)ethoxy]ethoxy]ethoxy]ethoxy]ethoxy]ethoxy]ethoxy]ethoxy]ethoxy]ethanol	C35H64O11	M+Na	44.1	23.6	-1.20481	98.1874	100 - 39 - 9.66 - 1.79 - 0.272		683.433	1	27.2703																																			x	x	x
3829279	(17-acetyl-9-fluoro-11-hydroxy-10,13-dimethyl-3-oxo-1,2,6,7,8,11,12,14,15,16-decahydrocyclopenta[a]phenanthren-17-yl) acetate	C23H31FO5	M+H-H2O	44.1	35.7	3.93888	89.5428	100 - 25.4 - 4.12 - 0.501		389.214	1	18.1035																																					x
5356626	(E)-3-pyridin-2-ylprop-2-enoic acid	C8H7NO2	M+H	44.1	23.5	0.315316	97.2973	100 - 9.17 - 0.784		150.055	1	21.1945											x
13750322	2-(6-oxobenzo[c][2,1]benzoxaphosphinin-6-yl)benzene-1,4-diol	C18H13O4P	M+H	44.1	39.3	0.0936888	81.4916	100 - 19.8 - 2.67 - 0.271		325.062	1	22.9282																																x	x
14323645	3',6'-dibutoxyspiro[2-benzofuran-3,9'-xanthene]-1-one	C28H28O5	2M+H	44.1	37.8	0.357161	83.0205	100 - 30.8 - 5.61 - 0.754		889.395	1	23.2506
18934204	(2-ethyl-2-methyl-1,3-dioxolan-4-yl)methyl prop-2-enoate	C10H16O4	2M+H, 2M+Na, M+H	44.1	30.6	-0.677117	90.5868	100 - 11.2 - 1.39 - 0.108	200.105	423.199	1	19.9649								x																x	x
21159623	[(2R,3R,4S,5S,6R)-4,5-dihydroxy-2-[(2S,3S,4R,5R)-4-hydroxy-2,5-bis(hydroxymethyl)-3-octadecanoyloxyoxolan-2-yl]oxy-6-(hydroxymethyl)oxan-3-yl] octadecanoate	C48H90O13	M+H	44.1	30.2	-2.27654	93.0904	100 - 53.4 - 16.7 - 3.82 - 0.708 - 0.111		875.643	1	28.562																																x	x				x
53422948	2,6,10,10-tetramethylbicyclo[7.2.0]undecan-3-one	C15H26O	M+H-H2O	44.1	33.8	0.87774	87.519	100 - 16.6 - 1.49		205.195	1	30.2495																																				x
53422948	2,6,10,10-tetramethylbicyclo[7.2.0]undecan-3-one	C15H26O	M+H	44.1	31.5	0.189632	88.9812	100 - 16.6 - 1.49		223.206	1	31.1726						x	x	x	x		x
93481670	[2-[(6S,8R,9S,10R,13S,14S,16R,17R)-6-fluoro-17-hydroxy-10,13,16-trimethyl-3-oxo-2,6,7,8,9,11,12,14,15,16-decahydro-1H-cyclopenta[a]phenanthren-17-yl]-2-oxoethyl] acetate	C24H33FO5	M+Na	44.1	27.5	2.16187	95.7439	100 - 26.5 - 4.41 - 0.547		443.221	1	30.6661
139595991	1-[3-(2-carboxycyclohexanecarbonyl)oxy-2,2-dimethylpropoxy]carbonylcyclohexane-1-carboxylic acid	C21H32O8	M+2H	44.1	22.9	-0.406858	98.0727	100 - 23.4 - 4.26 - 0.569		207.112	2	23.3868																																x	x			x
11443	2,4-Toluene diisocyanate	C9H6N2O2	M+H	44	22.8	-0.310399	97.309	100 - 10.6 - 0.92		175.05	1	16.9269																																				x
11083	4-hydroxy-3-methyl-2-prop-2-enylcyclopent-2-en-1-one	C9H12O2	M+H-H2O	44	30.1	-0.332877	90.2515	100 - 9.95 - 0.853		135.08	1	22.5492																								x	x
11418	2-methylcyclohexan-1-ol	C7H14O	M+H-H2O	44	25.6	4.09962	98.9302	100 - 7.77 - 0.466		97.1016	1	29.8224																																x		x		x	x
18826	1,7-dioxacycloheptadecan-8-one	C15H28O3	M+H	44	25.6	0.66987	95.2145	100 - 16.7 - 1.92 - 0.166		257.211	1	32.2																																x	x			x	x
18937	non-1-yne	C9H16	M+H	44	29.3	0.0490107	90.6147	100 - 9.92 - 0.439		125.132	1	34.0472						x	x		x		x	x
22038	2-(2-octadecanoyloxypropanoyloxy)propanoic acid	C24H44O6	M+Na	44	21.7	0.00466621	98.326	100 - 26.7 - 4.65 - 0.609		451.303	1	27.4986											x
24585	5-methyl-2-prop-1-en-2-ylcyclohexan-1-ol	C10H18O	M+H-H2O, M+H	44	23.3	1.17733	97.9294	100 - 11.1 - 0.759	154.136	155.143	1	23.9754
61494	2-[2-hydroxyethyl(octadecyl)amino]ethanol	C22H47NO2	M+H, M+Na	44	26	-0.70533	95.0978	100 - 24.8 - 3.35 - 0.324	357.36	358.368	1	28.0204											x	x		x									x
75070	3-(1,2,3,6-tetrahydropyridin-4-yl)-1H-benzimidazol-2-one	C12H13N3O	2M+Na	44	28.6	-3.57429	95.7252	100 - 14.3 - 1.15		453.199	1	27.8126																																x	x
80444	2-amino-5-[(4-amino-3-carboxyphenyl)methyl]benzoic acid	C15H14N2O4	M+H-H2O	44	21.9	-0.395767	98.5932	100 - 17.3 - 2.22 - 0.213		269.092	1	15.9693																																x	x			x
80444	2-amino-5-[(4-amino-3-carboxyphenyl)methyl]benzoic acid	C15H14N2O4	M+H-H2O	44	25.6	2.0954	97.1068	100 - 17.3 - 2.22 - 0.213		269.093	1	32.6771																																x	x
85666	2-methyl-3-(4-propan-2-ylcyclohexen-1-yl)propan-1-ol	C13H24O	M+H	44	29	-0.156392	91.3953	100 - 14.4 - 1.16		197.19	1	29.1882																																				x
86704	5-butylidenefuran-2-one	C8H10O2	M+H-H2O	44	29.5	0.537623	91.2417	100 - 8.84 - 0.755		121.065	1	23.0391			x					x			x
88206	1,3-bis(hydroxymethyl)-1,3,5-triazinan-2-one	C5H11N3O3	M+H-H2O	44	28.4	1.23644	92.9737	100 - 6.74 - 0.813		144.077	1	10.5435																													x
89487	3-methylcyclohex-2-en-1-ol	C7H12O	M+H	44	31.4	3.56642	92.6667	100 - 7.75 - 0.465		113.096	1	32.8464																																		x		x	x
92661	(4-ethyl-2-heptyl-5H-1,3-oxazol-4-yl)methanol	C13H25NO2	M+H-H2O, M+H, M+Na	44	22.6	-0.673168	98.2511	100 - 14.8 - 1.43 - 0.104	227.188	250.178	1	30.4126						x					x
93000	pentane-1,2-diol	C5H12O2	M+H-H2O	44	30.5	4.26551	94.1958	100 - 5.62 - 0.54		87.0809	1	27.1783																																x	x
94362	2-[2-(2-hexoxyethoxy)ethoxy]ethanol	C12H26O4	M+Na	44	35.2	-1.65304	86.7864	100 - 13.4 - 1.65 - 0.142		257.172	1	30.7185																																x	x			x
95559	3,4-dihydro-2H-pyran-2-ylmethanol	C6H10O2	M+H	44	28.7	1.4918	93.2143	100 - 6.68 - 0.599		115.076	1	16.7827																																				x
96736	4-(cyclohexylamino)piperidine-4-carboxamide	C12H23N3O	M+H	44	35	-1.43161	86.5469	100 - 14.4 - 1.17		226.191	1	11.8232
98428	2-ethoxycyclohexan-1-ol	C8H16O2	M+H-H2O	44	30.3	1.35673	91.1792	100 - 8.91 - 0.761		127.112	1	22.4696																																x	x			x
101695	2-(2,6,6-trimethylcyclohex-2-en-1-yl)acetaldehyde	C11H18O	M+H-H2O	44	31.6	0.2239	88.4793	100 - 12.1 - 0.878		149.133	1	34.1118																																				x	x
103823	1,2-bis(2,2-dimethyl-1,3-dioxolan-4-yl)ethane-1,2-diol	C12H22O6	M+H-H2O, M+Na	44	22.6	1.15392	98.9837	100 - 13.5 - 2.07 - 0.197	262.142	285.131	1	8.95707																		x						x							x
106806	5-(2,2,3-trimethylcyclopent-3-en-1-yl)pent-4-en-2-ol	C13H22O	M+H-H2O, M+H	44	24.6	0.905127	96.4845	100 - 14.4 - 1.16	194.167	177.164	1	28.3742						x
283592	1,8-diazacyclotetradecane-2,7-dione	C12H22N2O2	M+H-H2O	44	31.9	-0.98478	89.2274	100 - 14 - 1.32		209.165	1	8.38535								x
1551277	ethyl (Z)-2-cyano-3-(1H-indol-3-yl)prop-2-enoate	C14H12N2O2	M+H-H2O, M+Na	44	24.1	-0.944214	97.0715	100 - 16.1 - 1.62 - 0.123	240.09	223.086	1	22.3963																																x	x
2733085	1,4,7,10-tetraoxacyclododec-2-ylmethanol	C9H18O5	2M+Na	44	28.8	-0.396138	91.6388	100 - 10.1 - 1.49 - 0.116		435.22	1	8.87443																																				x	x
3020350	2-(2-methylprop-2-enoyloxy)ethyl 6-hydroxyhexanoate	C12H20O5	M+H-H2O, M+H	44	23	-0.132771	97.2449	100 - 13.4 - 1.85 - 0.168	244.131	245.138	1	15.7074																																				x
3021344	1-ethyl-2,3-dihydroinden-1-ol	C11H14O	M+H-H2O	44	31.3	0.076261	88.5197	100 - 12.1 - 0.873		145.101	1	16.3079																				x				x	x
20841941	(4-hexoxyphenyl) 4-[4-[(2S)-2-methylbutyl]phenyl]benzoate	C30H36O3	M+H-H2O	44	42.6	4.72593	82.5923	100 - 33 - 5.88 - 0.744		427.265	1	19.8122																																		x		x	x
21116980	[(2R,3R,4S,5S,6R)-4,5-dihydroxy-2-[(2S,3S,4R,5R)-4-hydroxy-2,5-bis(hydroxymethyl)-3-octanoyloxyoxolan-2-yl]oxy-6-(hydroxymethyl)oxan-3-yl] octanoate	C28H50O13	M+Na	44	27.5	-4.33309	97.8204	100 - 31.4 - 7.42 - 1.3 - 0.192		617.312	1	25.2395																																	x	x		x	x
118116366	1-ethyl-2-(3-methylbutyl)cyclopentan-1-ol	C12H24O	M+H-H2O, M+H	44	31.4	-2.01313	90.8292	100 - 13.3 - 1.02	184.182	185.19	1	32.4329						x	x	x	x		x	x
39	4,4-dimethyloxolane-2,3-dione	C6H8O3	M+H-H2O	43.9	23.5	0.841936	96.9946	100 - 6.7 - 0.806		111.044	1	9.39437																																				x	x
10306	N,N-dimethyl-N'-phenyl-N'-(thiophen-2-ylmethyl)ethane-1,2-diamine	C15H20N2S	2M+Na	43.9	31.4	4.76778	93.4416	100 - 18 - 6.04 - 0.858		543.261	1	15.0732																																					x
12350	hept-1-yne	C7H12	M+H, 2M+H	43.9	25.1	4.7074	99.5763	100 - 7.71 - 0.256	96.0944	97.1016	1	29.9795																																x				x	x
13043	cyclohexen-1-ylbenzene	C12H14	2M+H	43.9	31.8	-1.02907	88.9166	100 - 13.1 - 0.793		317.226	1	23.5169						x					x			x										x	x
14113	4-amino-3-phenylbutanoic acid	C10H13NO2	M+H-H2O	43.9	31.9	1.27921	88.9607	100 - 11.4 - 1		162.092	1	13.8589																				x
20155	1-phenylprop-2-yn-1-ol	C9H8O	M+H-H2O	43.9	28.6	1.05439	92.1541	100 - 9.86 - 0.639		115.054	1	14.2814																																x	x
24803	3-methoxybutanoic acid	C5H10O3	M+H-H2O	43.9	30.3	3.93285	93.9997	100 - 5.64 - 0.746		101.06	1	26.7198																																				x
61182	ethyl (1R,4aR,4bR,10aR)-1,4a-dimethyl-7-propan-2-yl-2,3,4,4b,5,6,10,10a-octahydrophenanthrene-1-carboxylate	C22H34O2	M+H	43.9	26.9	-0.410939	92.947	100 - 24.3 - 3.23 - 0.307		331.263	1	29.1986																																				x	x
76366	[3-octanoyloxy-2,2-bis(octanoyloxymethyl)propyl] octanoate	C37H68O8	M+Na	43.9	32.5	-0.971602	88.3396	100 - 41.1 - 9.88 - 1.75 - 0.248		663.48	1	34.9852								x
76481	3-[tris(2-methoxyethoxy)silyl]propan-1-amine	C12H29NO6Si	2M+H	43.9	34.5	-0.760801	85.8791	100 - 19 - 6.19 - 0.781 - 0.1		623.36	1	16.6513																															x
77614	1-(aminomethyl)cyclohexan-1-ol	C7H15NO	M+H	43.9	27.3	0.0321137	92.0449	100 - 8.15 - 0.496		130.123	1	29.4476																																x
78773	1,3-dimethyl-7-(morpholin-4-ylmethyl)purine-2,6-dione	C12H17N5O3	2M+H	43.9	30.6	0.884701	89.8801	100 - 15.1 - 1.69 - 0.14		559.274	1	20.403																								x	x
83528	2,6,6-trimethylcyclohexa-2,4-dien-1-one	C9H12O	M+H-H2O	43.9	22.6	1.09164	98.0069	100 - 9.91 - 0.644		119.086	1	27.2077																				x
85784	tricyclo[5.2.1.02,6]dec-3-en-8-one	C10H12O	M+H-H2O, M+H	43.9	24.9	0.748699	95.525	100 - 11 - 0.751	148.089	149.096	1	25.6771																																x	x	x		x	x
87119	2,5,8,11,18,21,24,27-octaoxatricyclo[26.4.0.012,17]dotriacontane	C24H44O8	2M+H	43.9	49.8	-2.99783	73.4057	100 - 26.8 - 5.09 - 0.723		921.612	1	30.8083								x				x																	x	x	x
88829	2-[2-[2-(2-hydroxyethoxy)ethoxy]ethoxy]ethyl 2-methylprop-2-enoate	C12H22O6	M+H-H2O	43.9	25.4	-0.835069	95.3848	100 - 13.5 - 2.07 - 0.197		245.138	1	13.2633									x											x
96875	3-methylidenebicyclo[2.2.1]heptan-2-one	C8H10O	M+H-H2O	43.9	32.6	3.93062	91.4477	100 - 8.81 - 0.546		105.07	1	33.8942																																				x	x
97959	2,5-dimethylcyclohexan-1-ol	C8H16O	M+H	43.9	31	2.48597	91.385	100 - 8.87 - 0.552		129.128	1	31.5728																																x	x
98144	(2,5-dimethyl-3,4-dihydropyran-2-yl)methanol	C8H14O2	M+H-H2O	43.9	32.8	3.85663	91.2	100 - 8.89 - 0.759		125.097	1	30.8232																																		x		x	x
102968	6-ethyloxan-2-one	C7H12O2	M+H-H2O	43.9	28.6	3.06276	94.7173	100 - 7.79 - 0.673		111.081	1	28.3637						x
107175	3-methyl-6-propan-2-ylcyclohexane-1,2-diol	C10H20O2	M+H-H2O, M+H	43.9	23.4	1.88207	98.2506	100 - 11.1 - 0.971	172.147	155.143	1	26.0518																																				x	x
110464	5,6-dimethyl-8-nitroquinoline	C11H10N2O2	M+H-H2O, M+H	43.9	24.9	-0.0440719	94.5003	100 - 12.8 - 1.17	202.074	203.081	1	18.2816																																x	x
118097	1-(2,4,4-trimethylcyclohex-2-en-1-yl)but-2-en-1-one	C13H20O	M+H-H2O	43.9	30.1	-0.0791035	89.6353	100 - 14.3 - 1.16		175.148	1	27.2996											x
118322	3-methylcyclopentadec-4-en-1-one	C16H28O	M+H-H2O, M+H	43.9	26.1	-0.726673	94.1376	100 - 17.7 - 1.67 - 0.112	236.214	237.221	1	29.6419						x		x	x		x	x
443958	[2-[(1S,2S,4R,8S,9S,11S,12R,13S)-12-fluoro-11-hydroxy-9,13-dimethyl-16-oxospiro[5,7-dioxapentacyclo[10.8.0.02,9.04,8.013,18]icosa-14,17-diene-6,1'-cyclopentane]-8-yl]-2-oxoethyl] acetate	C28H35FO7	M+H-H2O	43.9	32.1	3.52148	91.5725	100 - 31 - 6.07 - 0.889 - 0.106		485.235	1	18.1506																				x
3016441	2-[2-(2-ethoxyethoxy)ethoxy]ethyl prop-2-enoate	C11H20O5	M+H-H2O	43.9	27.6	-1.68987	94.0484	100 - 12.3 - 1.72 - 0.15		215.127	1	15.6341																																				x
3022408	3-[2-(2-methoxyethoxy)ethylamino]phenol	C11H17NO3	2M+Na	43.9	28.2	4.15644	96.0066	100 - 12.6 - 1.34 - 0.103		445.233	1	23.1982																																x				x	x
3023368	2,3-bis[(2-aminoethylamino)methyl]phenol	C12H22N4O	2M+Na	43.9	74.4	2.41833	47.9281	100 - 14.7 - 1.22		499.349	1	32.0792								x			x	x								x				x	x				x
6451691	2,5,5-trimethyl-1,3,4,4a,6,7,8,8a-octahydronaphthalen-2-ol	C13H24O	M+H-H2O	43.9	26.7	-0.436611	93.3353	100 - 14.4 - 1.16		179.179	1	28.761																																x				x
6451868	(1E,3Z)-13-oxabicyclo[10.1.0]trideca-1,3-diene	C12H18O	M+H-H2O	43.9	28	0.799873	92.3399	100 - 13.2 - 1.01		161.133	1	29.2824																																x		x		x	x
6454626	(2S,3S,4R,5S,6S)-2-methyl-6-naphthalen-2-yloxyoxane-3,4,5-triol	C16H18O5	2M+H	43.9	31.4	1.14552	89.2205	100 - 17.7 - 2.5 - 0.258		581.239	1	35.8939																																x	x
6455280	8-hydroxytricyclo[5.2.1.02,6]decane-3-carboxylic acid	C11H16O3	M+H-H2O	43.9	31.4	0.0281979	88.1124	100 - 12.2 - 1.3		179.107	1	20.7569																				x
6917723	7-[(1R,2S)-2-hexyl-5-hydroxycyclopentyl]heptanoic acid	C18H34O3	M+H	43.9	27.4	-2.06136	94.4671	100 - 20 - 2.51 - 0.235		299.257	1	30.6137
14251992	[3-hydroxy-2,2-bis(hydroxymethyl)propyl] nonanoate	C14H28O5	M+Na	43.9	27.5	-0.346688	92.2159	100 - 15.7 - 2.17 - 0.212		299.183	1	20.7359																													x
20836325	(2E,6Z)-dodeca-2,6-dien-1-ol	C12H22O	M+H-H2O	43.9	31.8	0.127323	88.1195	100 - 13.3 - 1.02		165.164	1	29.2824																																				x	x
21118182	(3,5-dimethylcyclohexen-1-yl)methanol	C9H16O	M+H-H2O	43.9	25.3	2.6682	97.3196	100 - 9.96 - 0.648		123.117	1	24.998														x
57356593	4-[2-[2-[2-[2-[2-[2-(2-octadecoxyethoxy)ethoxy]ethoxy]ethoxy]ethoxy]ethoxy]ethoxy]-4-oxobut-2-enoic acid	C36H68O11	M+Na	43.9	29	0.918408	91.83	100 - 40.1 - 10.1 - 1.9 - 0.292		699.466	1	27.8526	x	x				x		x			x		x	x	x				x	x	x	x	x			x	x	x	x		x
442021	Brucine	C23H26N2O4	M+2H	43.8	22.6	2.03998	98.5891	100 - 26.1 - 4.08 - 0.474		198.102	2	29.1044																																x	x			x	x
24360	Camptothecin	C20H16N2O4	M+Na	43.8	39.4	4.37346	84.4786	100 - 22.7 - 3.28 - 0.355		371.102	1	26.8431																																x	x			x
6010	(8R,9S,10R,13S,14S,17S)-17-hydroxy-10,13,17-trimethyl-2,6,7,8,9,11,12,14,15,16-decahydro-1H-cyclopenta[a]phenanthren-3-one	C20H30O2	M+H, 2M+Na, M+H-H2O	43.8	21.9	-0.463251	97.597	100 - 22.1 - 2.73 - 0.244	302.224	303.232	1	29.6629						x	x		x		x	x		x									x	x	x
7065	1,3,5-triphenyl-1,3,5-triazinane	C21H21N3	M+H	43.8	20.2	-0.426307	99.2998	100 - 24.1 - 2.77 - 0.203		316.181	1	10.1872																													x
7675	2-pyridin-2-ylethanol	C7H9NO	M+H-H2O	43.8	24.9	1.81883	96.0433	100 - 8.08 - 0.49		106.065	1	23.7405																																x	x			x	x
10993	hex-3-en-1-ol	C6H12O	M+H-H2O	43.8	31.3	4.82555	93.4072	100 - 6.67 - 0.393		83.086	1	17.9016						x			x		x
11005	tetradecanoic acid	C14H28O2	M+H-H2O, M+H	43.8	26.4	1.88796	94.9534	100 - 15.5 - 1.54 - 0.114	228.209	211.206	1	28.5394						x	x		x		x	x																			x
18282	2-[2-[2-[2-[2-(2-dodecoxyethoxy)ethoxy]ethoxy]ethoxy]ethoxy]ethanol	C24H50O7	M+H, M+Na	43.8	29.5	-1.38433	91.3195	100 - 26.8 - 4.89 - 0.669	450.355	473.344	1	28.5813											x
61935	7-methyl-4,4a,5,6-tetrahydro-3H-naphthalen-2-one	C11H14O	M+H-H2O	43.8	30.8	0.37008	88.5197	100 - 12.1 - 0.873		145.101	1	30.4126						x	x	x	x		x
70263	ethynylcyclohexane	C8H12	M+H, 2M+Na	43.8	24.9	2.35181	96.879	100 - 8.79 - 0.34	108.094	109.101	1	29.6629						x	x	x	x		x	x		x							x		x	x	x				x
72853	13-cyclopent-2-en-1-yltridecanoic acid	C18H32O2	M+H-H2O	43.8	23.7	0.264712	95.6082	100 - 19.9 - 2.29 - 0.193		263.237	1	29.2777						x	x	x	x		x	x												x							x
85554	(3-hydroxy-4-methylphenyl)urea	C8H10N2O2	M+H-H2O	43.8	27.5	0.227492	91.7687	100 - 9.57 - 0.821		149.071	1	14.3233
86661	2-but-3-en-2-ylcyclohex-3-ene-1-carbaldehyde	C11H16O	M+H-H2O	43.8	32.5	1.72989	88.4995	100 - 12.1 - 0.876		147.117	1	35.1445																																	x	x		x	x
88829	2-[2-[2-(2-hydroxyethoxy)ethoxy]ethoxy]ethyl 2-methylprop-2-enoate	C12H22O6	M+H-H2O, M+Na	43.8	20.5	-0.0557884	98.7753	100 - 13.5 - 2.07 - 0.197	262.142	285.131	1	9.23942																																				x	x
89487	3-methylcyclohex-2-en-1-ol	C7H12O	M+H-H2O	43.8	23	2.53355	99.1234	100 - 7.75 - 0.465		95.0858	1	17.8911						x			x		x
90506	[4-(hydroxymethyl)-2-undecyl-5H-1,3-oxazol-4-yl]methanol	C16H31NO3	M+H-H2O	43.8	31.6	-0.735319	88.3876	100 - 18.1 - 2.17 - 0.195		268.227	1	11.2913																																x	x
93077	octadeca-9,11,13-trienoic acid	C18H30O2	M+H-H2O	43.8	26.3	0.314274	93.0181	100 - 19.9 - 2.28 - 0.193		261.221	1	28.4596																																x		x		x	x
96875	3-methylidenebicyclo[2.2.1]heptan-2-one	C8H10O	M+H-H2O	43.8	30.7	2.72468	91.4477	100 - 8.81 - 0.546		105.07	1	30.1636								x																						x
101627	2,3-dihydroxypropyl 12-hydroxyoctadec-9-enoate	C21H40O5	M+Na	43.8	23.3	-0.520241	96.5682	100 - 23.4 - 3.63 - 0.424		395.277	1	30.5802								x				x
102524	2-butylcyclopentan-1-one	C9H16O	M+H-H2O	43.8	29.5	2.32301	92.4118	100 - 9.96 - 0.648		123.117	1	29.2824																																		x		x	x
103595	2-(C-benzyl-N-hydroxycarbonimidoyl)-4-nonylphenol	C23H31NO2	2M+Na	43.8	26.8	1.98977	94.5672	100 - 25.7 - 3.57 - 0.354		729.462	1	31.2249								x
108405	3-ethyl-1-methylazepan-2-one	C9H17NO	M+H	43.8	23.7	1.84409	97.6421	100 - 10.3 - 0.686		156.139	1	30.111											x
118322	3-methylcyclopentadec-4-en-1-one	C16H28O	M+H-H2O, M+H	43.8	26.4	0.837945	93.7526	100 - 17.7 - 1.67 - 0.112	236.214	219.211	1	30.111								x
256388	2,3-diacetyloxypropyl octadecanoate	C25H46O6	M+Na	43.8	21.8	1.83732	99.2964	100 - 27.8 - 4.95 - 0.661		465.319	1	32.6585																																				x
3016421	3-benzamido-2-methylpropanoic acid	C11H13NO3	M+H	43.8	24.6	-1.06384	95.662	100 - 12.5 - 1.34 - 0.102		208.097	1	9.62608																				x				x	x
3016924	ethyl 3-(carbamoylhydrazinylidene)propanoate	C6H11N3O3	2M+Na	43.8	28.6	0.173193	90.4874	100 - 7.83 - 0.886		369.149	1	22.6769																																	x			x
3017331	2-[2-(2-hydroxyethoxy)ethoxy]ethyl hexadecanoate	C22H44O5	M+Na	43.8	27	1.42021	93.6203	100 - 24.5 - 3.9 - 0.465		411.309	1	27.4986											x	x
3019601	1-methylcyclohex-4-ene-1,2-dicarboxylic acid	C9H12O4	M+H	43.8	21.1	-0.149328	98.2138	100 - 10 - 1.27		185.081	1	26.2376			x			x																								x	x
3024171	6-(hydroxymethyl)oxan-3-ol	C6H12O3	M+H-H2O	43.8	26.6	0.698893	92.9797	100 - 6.74 - 0.809		115.075	1	24.1782																																				x
5356626	(E)-3-pyridin-2-ylprop-2-enoic acid	C8H7NO2	M+H-H2O, M+H	43.8	25.8	2.42435	95.881	100 - 9.17 - 0.784	149.048	150.055	1	29.7305																																x	x				x
5364643	(Z)-hexadec-9-enal	C16H30O	M+H-H2O	43.8	26.6	-1.53253	94.0622	100 - 17.7 - 1.68 - 0.113		221.226	1	31.5054						x	x	x	x		x
6436847	2-(2-hydroxyethylamino)ethyl (Z)-octadec-9-enoate	C22H43NO3	M+H-H2O	43.8	23.9	-1.37211	96.539	100 - 24.8 - 3.55 - 0.375		352.32	1	28.6651						x	x		x		x					x
7035406	(1S,6R)-1-ethynyl-2,2,6-trimethylcyclohexan-1-ol	C11H18O	M+H-H2O, M+H	43.8	28.1	1.34356	92.5481	100 - 12.1 - 0.878	166.136	149.133	1	29.5629																																		x		x	x
7035406	(1S,6R)-1-ethynyl-2,2,6-trimethylcyclohexan-1-ol	C11H18O	M+H-H2O	43.8	30.9	-0.205084	88.4793	100 - 12.1 - 0.878		149.132	1	34.6209																														x	x
14420741	10-dodecoxy-10-oxodecanoic acid	C22H42O4	M+H, M+Na, 2M+Na	43.8	20.4	0.851569	99.612	100 - 24.4 - 3.68 - 0.413	370.309	393.298	1	31.2505																																					x
44150341	2-[2-[2-(2-butoxypropoxy)propoxy]propoxy]propan-1-ol	C16H34O5	M+Na	43.8	23.6	0.381424	95.8966	100 - 17.9 - 2.53 - 0.263		329.23	1	30.7289																																x	x				x
57350084	(2R)-2-[(4-ethoxy-4-oxobut-2-en-2-yl)amino]-2-phenylacetic acid	C14H17NO4	M+H	43.8	23.4	-0.0379947	95.8128	100 - 15.9 - 2 - 0.184		264.123	1	32.6271																																	x
1268142	Nootkatone	C15H22O	M+H	43.8	30.2	0.287654	89.2315	100 - 16.5 - 1.48		219.174	1	33.3624																																x	x
985	hexadecanoic acid	C16H32O2	M+H	43.7	20.7	-0.140025	98.1818	100 - 17.7 - 1.89 - 0.15		257.247	1	32.9229								x				x									x
6525	1-ethynylcyclohexan-1-ol	C8H12O	M+H-H2O, M+H	43.7	28.5	3.00174	93.5837	100 - 8.83 - 0.548	124.089	107.086	1	32.5748																																				x	x
6970	(5-methyl-2-propan-2-ylcyclohexyl) 2-hydroxybenzoate	C17H24O3	M+H-H2O	43.7	21.9	0.915172	97.9331	100 - 18.8 - 2.28 - 0.208		259.17	1	33.2367																																x	x			x	x
8359	1H-3,1-benzoxazine-2,4-dione	C8H5NO3	M+H-H2O, M+H	43.7	19.6	0.506034	99.415	100 - 9.19 - 0.991	163.027	164.034	1	15.7493																																	x
11083	4-hydroxy-3-methyl-2-prop-2-enylcyclopent-2-en-1-one	C9H12O2	M+H-H2O, M+H	43.7	30.7	1.90364	90.2515	100 - 9.95 - 0.853	152.084	153.091	1	25.8551																																x	x	x		x	x
12609	N-[3-(trifluoromethyl)phenyl]formamide	C8H6F3NO	M+Na	43.7	28.7	-0.942304	91.1582	100 - 9.13 - 0.574		212.029	1	27.9785																								x	x
13198	cyclohex-2-en-1-ol	C6H10O	M+H-H2O	43.7	22.9	2.54951	98.5191	100 - 6.64 - 0.391		81.0701	1	14.5095																																x	x
24803	3-methoxybutanoic acid	C5H10O3	M+H-H2O	43.7	27.5	2.42811	93.9997	100 - 5.64 - 0.746		101.06	1	19.5318																																				x
27756	5-ethylidenebicyclo[2.2.1]hept-2-ene	C9H12	2M+H, M+Na	43.7	26.9	-0.306903	92.1157	100 - 9.87 - 0.435	120.094	241.195	1	25.8342																																		x		x	x
33979	(2-dodecanoyloxy-3-hydroxypropyl) dodecanoate	C27H52O5	M+H-H2O, M+Na	43.7	27.8	-3.38313	94.4378	100 - 30 - 5.37 - 0.711	456.38	439.377	1	33.5257
34453	2-hydroxypropyl tetradecanoate	C17H34O3	M+Na	43.7	31	-4.7601	92.9001	100 - 18.9 - 2.3 - 0.211		309.239	1	28.6337								x
61351	3-ethoxypropanoic acid	C5H10O3	M+H-H2O	43.7	27.6	2.79545	93.9997	100 - 5.64 - 0.746		101.06	1	25.449																																				x	x
68767	N-(2,6-dimethylphenyl)-2-oxo-1H-pyridine-3-carboxamide	C14H14N2O2	M+H-H2O	43.7	20.6	-0.168151	97.9635	100 - 16.1 - 1.63 - 0.123		225.102	1	35.6635																																x	x	x			x
73885	2-methylcyclohexa-1,3-diene	C7H10	M+H	43.7	26.9	0.804122	92.6437	100 - 7.69 - 0.254		95.0856	1	23.6987																																				x	x
78175	4,4-dimethyl-5-methylidene-1,3-dioxolan-2-one	C6H8O3	M+H-H2O	43.7	25.3	2.42698	95.8503	100 - 6.7 - 0.806		111.044	1	27.9383																																				x	x
80444	2-amino-5-[(4-amino-3-carboxyphenyl)methyl]benzoic acid	C15H14N2O4	M+H-H2O	43.7	22.5	0.825131	97.0451	100 - 17.3 - 2.22 - 0.213		269.092	1	34.028																																x	x
81790	3,6-dioxabicyclo[6.3.1]dodeca-1(12),8,10-triene-2,7-dione	C10H8O4	M+H, 2M+H	43.7	26.7	-1.18767	93.2303	100 - 11.1 - 1.38 - 0.107	192.042	385.091	1	23.4145													x			x
83528	2,6,6-trimethylcyclohexa-2,4-dien-1-one	C9H12O	M+H-H2O	43.7	30.6	1.96598	90.4534	100 - 9.91 - 0.644		119.086	1	33.9047																																		x		x	x
91387	2-methyl-1-methylphosphonoyloxypropane	C5H13O2P	2M+H	43.7	26.2	-3.80922	96.5749	100 - 5.63 - 0.54		273.137	1	20.7923																																x	x			x
94235	(4R)-4-[(3R,5S,7R,8R,9S,10S,13R,14S,17R)-3,7-dihydroxy-10,13-dimethyl-12-oxo-1,2,3,4,5,6,7,8,9,11,14,15,16,17-tetradecahydrocyclopenta[a]phenanthren-17-yl]pentanoic acid	C24H38O5	M+Na	43.7	25.5	0.0169102	92.8512	100 - 26.6 - 4.42 - 0.55		429.261	1	29.5105																																			x
95372	1-phenylbutan-1-ol	C10H14O	M+H-H2O	43.7	30	0.712013	89.4707	100 - 11 - 0.754		133.101	1	23.0077			x					x			x													x	x					x
95596	1-methyl-4-(4-methylpent-3-enyl)cyclohex-3-ene-1-carbaldehyde	C14H22O	M+H-H2O, M+H	43.7	24.1	0.0955778	94.5531	100 - 15.4 - 1.31	206.167	189.164	1	28.761																																x				x	x
97959	2,5-dimethylcyclohexan-1-ol	C8H16O	M+H	43.7	29.2	1.93129	91.385	100 - 8.87 - 0.552		129.128	1	29.3034																																x	x
102518	pent-2-yne-1,4-diol	C5H8O2	M+H, 2M+H	43.7	23.1	0.291247	95.7374	100 - 5.58 - 0.537	100.052	201.112	1	25.2395																																x	x			x	x
103549	N'-(2-hydroxybenzoyl)-5-oxopyrrolidine-2-carbohydrazide	C12H13N3O4	M+H-H2O	43.7	29.3	4.13015	94.2603	100 - 14.4 - 1.78 - 0.158		246.088	1	21.4959								x			x
103650	3-amino-1-(1,3-benzodioxol-5-yl)-5,6,7,7a-tetrahydro-4H-indol-2-one	C15H16N2O3	M+H-H2O	43.7	20.3	-0.045346	98.2518	100 - 17.3 - 2.02 - 0.177		255.113	1	8.88608																				x
108405	3-ethyl-1-methylazepan-2-one	C9H17NO	M+H	43.7	28.5	-0.229299	90.0746	100 - 10.3 - 0.686		156.138	1	34.0576						x	x		x		x
111293	methyl 4-oxobut-2-enoate	C5H6O3	M+H-H2O	43.7	26.3	1.663	94.0427	100 - 5.59 - 0.744		97.0286	1	1.72585				x								x												x	x						x
118322	3-methylcyclopentadec-4-en-1-one	C16H28O	M+H-H2O, M+H	43.7	29.3	-0.635741	89.755	100 - 17.7 - 1.67 - 0.112	236.214	219.211	1	31.5054						x	x	x	x		x
157881	1-O-methyl 10-O-(1,2,2,6,6-pentamethylpiperidin-4-yl) decanedioate	C21H39NO4	M+H, M+Na	43.7	21.1	0.471056	98.0648	100 - 23.7 - 3.5 - 0.387	369.288	370.295	1	16.0507																																x	x
442151	[(9R,10R)-10-acetyloxy-8,8-dimethyl-2-oxo-9,10-dihydropyrano[2,3-f]chromen-9-yl] (2R)-2-methylbutanoate	C21H24O7	M+Na	43.7	28.1	-1.07972	91.7291	100 - 23.3 - 4.02 - 0.516		411.141	1	17.4429																							x								x
3016195	2-propylidenecyclopentan-1-one	C8H12O	M+H-H2O, M+H	43.7	25.4	2.3726	95.7256	100 - 8.83 - 0.548	124.089	125.096	1	28.3742						x	x
3018155	2,6-di(butan-2-yl)cyclohexan-1-one	C14H26O	M+H-H2O, M+H	43.7	21.5	0.961392	98.1059	100 - 15.5 - 1.32	210.199	211.206	1	27.8316												x
3020350	2-(2-methylprop-2-enoyloxy)ethyl 6-hydroxyhexanoate	C12H20O5	M+H-H2O, M+H	43.7	22.8	0.893021	96.7335	100 - 13.4 - 1.85 - 0.168	244.131	245.139	1	21.0897											x
3022159	3-(2-dodecoxyethoxy)propan-1-amine	C17H37NO2	M+H-H2O	43.7	27	-0.743954	92.3269	100 - 19.3 - 2.16 - 0.179		270.279	1	30.245						x	x		x																	x
3024241	1-[[5-(hydroxymethyl)furan-2-yl]methoxy]propan-2-ol	C9H14O4	M+H, 2M+Na, 2M+H, M+H-H2O	43.7	26.5	-0.479839	92.4864	100 - 10 - 1.27	186.089	395.167	1	15.7445																															x
7035406	(1S,6R)-1-ethynyl-2,2,6-trimethylcyclohexan-1-ol	C11H18O	M+H-H2O, M+H	43.7	24.6	2.0877	96.4464	100 - 12.1 - 0.878	166.136	149.133	1	28.3637						x
44150172	ethyl (2R)-2-amino-2-nitro-3-phenylpropanoate	C11H14N2O4	M+H-H2O, M+H	43.7	25.1	-0.576983	94.1266	100 - 12.9 - 1.59 - 0.134	238.095	221.092	1	20.4135								x				x
44150172	ethyl (2R)-2-amino-2-nitro-3-phenylpropanoate	C11H14N2O4	M+H-H2O	43.7	27.1	-0.446631	91.858	100 - 12.9 - 1.59 - 0.134		221.092	1	21.6845															x
56844027	6-[5-hydroxy-3-(hydroxymethyl)pentoxy]carbonylcyclohex-3-ene-1-carboxylic acid	C14H22O6	2M+Na	43.7	32.9	-1.63761	87.531	100 - 15.6 - 2.37 - 0.244		595.272	1	19.4954																							x
57356699	9-oxo-9-tetradecoxynonanoic acid	C23H44O4	M+H-H2O	43.7	27.8	1.42817	92.5574	100 - 25.5 - 3.95 - 0.454		367.321	1	31.489																																				x
6637	Ethyl tosylamide	C9H13NO2S	M+H, M+Na, M+H-H2O	43.7	22.2	-1.38747	98.1186	100 - 11.1 - 5.49 - 0.529	199.066	222.056	1	12.1487							x				x						x
13690	Azacyclotridecan-2-one	C12H23NO	M+H	43.6	24.7	0.0186603	93.1869	100 - 13.6 - 1.07		198.185	1	28.7715																																x
13282	Diphenylphosphate	C12H11O4P	M+H, M+Na	43.6	21.2	-0.876606	97.6618	100 - 13.3 - 1.63 - 0.139	250.039	251.047	1	12.1456																																x	x
6494	3-methylpent-1-yn-3-ol	C6H10O	M+H	43.6	25.6	2.76416	95.5965	100 - 6.64 - 0.391		99.0807	1	25.6666																																x	x	x		x	x
7341	2-methylpentanoic acid	C6H12O2	M+H-H2O, M+H	43.6	22.5	2.2205	98.21	100 - 6.7 - 0.601	116.084	99.0807	1	19.0837																																x				x
7675	2-pyridin-2-ylethanol	C7H9NO	M+H-H2O	43.6	21	1.81266	99.4623	100 - 8.08 - 0.49		106.065	1	22.4592																																x	x			x
8103	hexan-1-ol	C6H14O	M+H-H2O	43.6	28.2	3.68701	94.3176	100 - 6.69 - 0.394		85.1016	1	21.8602											x
8104	hexa-2,4-dien-1-ol	C6H10O	M+H	43.6	27.5	3.00222	93.774	100 - 6.64 - 0.391		99.0807	1	25.8342																																x	x	x		x	x
11599	hexa-1,4-diene	C6H10	M+H, M+Na	43.6	27.3	4.61592	96.2814	100 - 6.6 - 0.183	82.0786	83.0859	1	30.6931						x	x	x	x		x	x					x														x
12322	2,5-dimethylhexa-1,5-diene	C8H14	M+H	43.6	23.1	1.43347	96.5393	100 - 8.81 - 0.342		111.117	1	24.9486																																			x
12662	4,6-dimethylpyran-2-one	C7H8O2	M+H-H2O	43.6	23.4	1.68835	96.7772	100 - 7.74 - 0.67		107.049	1	25.2395																																x	x
12723	2-methylhex-5-en-3-yn-2-ol	C7H10O	M+H-H2O	43.6	26.2	2.09639	94.3327	100 - 7.72 - 0.463		93.0701	1	30.6931				x		x	x	x	x		x	x					x			x									x
13892	2-cyclohexylidenecyclohexan-1-one	C12H18O	M+H-H2O, M+H	43.6	23.8	0.5183	94.5475	100 - 13.2 - 1.01	178.136	161.133	1	30.1636						x		x			x
68139	5-hydroxy-4-oxopyran-2-carboxylic acid	C6H4O5	M+H-H2O, M+H	43.6	21.1	-0.128546	97.0426	100 - 6.73 - 1.22	156.006	157.013	1	26.2376						x																									x
70910	2-[[2-[[(2S)-2-amino-4-methylpentanoyl]amino]acetyl]amino]acetic acid	C10H19N3O4	2M+Na	43.6	26.4	3.69025	95.8766	100 - 12.3 - 1.52 - 0.125		513.266	1	20.935																				x				x	x
71851	2-[2-(6,6-dimethyl-2-bicyclo[3.1.1]hept-2-enyl)ethoxy]-N,N-diethylethanamine	C17H31NO	M+H	43.6	26.1	-0.799581	92.8869	100 - 19.1 - 1.94 - 0.138		266.248	1	31.5054						x	x	x	x	x	x	x
81745	2-[2-[2-[2-(4-nonylphenoxy)ethoxy]ethoxy]ethoxy]ethanol	C23H40O5	M+H-H2O	43.6	21.4	1.25687	98.2356	100 - 25.5 - 4.15 - 0.506		379.285	1	29.9376																																				x
84735	octadecyl 2-hydroxybenzoate	C25H42O3	M+Na	43.6	23.7	1.90645	96.7191	100 - 27.6 - 4.29 - 0.483		413.303	1	29.6629											x
85666	2-methyl-3-(4-propan-2-ylcyclohexen-1-yl)propan-1-ol	C13H24O	M+H-H2O	43.6	32.3	-0.590419	86.5522	100 - 14.4 - 1.16		179.179	1	29.8281						x	x					x
93675	2-[2-[2-(2-methoxyethoxy)ethoxy]ethoxy]ethyl 2-methylprop-2-enoate	C13H24O6	M+H-H2O	43.6	30.4	0.690067	88.5828	100 - 14.6 - 2.22 - 0.22		259.154	1	31.4076																																	x	x		x	x
94233	5-(4-hydroxyphenyl)imidazolidine-2,4-dione	C9H8N2O3	M+H-H2O, M+H	43.6	20.7	-0.0659234	97.5223	100 - 10.7 - 1.13	192.053	175.05	1	16.4522
101550	6-methylcyclohex-3-ene-1-carbaldehyde	C8H12O	M+H-H2O	43.6	26.2	2.8488	95.3593	100 - 8.83 - 0.548		107.086	1	31.0724																																	x			x	x
102149	1-[(3S,5S,8S,9S,10S,11R,13S,14S,16R,17R)-3,11,17-trihydroxy-10,13,16-trimethyl-1,2,3,4,5,6,7,8,9,11,12,14,15,16-tetradecahydrocyclopenta[a]phenanthren-17-yl]ethanone	C22H36O4	M+H-H2O	43.6	29	-1.76104	91.2279	100 - 24.4 - 3.66 - 0.41		347.257	1	35.1424																												x
117319	2,3-dihydroxypropyl octadeca-9,12-dienoate	C21H38O4	M+H-H2O	43.6	30.5	-0.476002	88.1311	100 - 23.3 - 3.41 - 0.374		337.274	1	28.437
3020011	2-(1-methyl-2-methylidene-3-prop-1-en-2-ylcyclopentanecarbonyl)cyclopentan-1-one	C16H22O2	M+H-H2O, M+H	43.6	24.8	-0.713884	93.9498	100 - 17.6 - 1.87 - 0.148	246.162	247.169	1	29.6629						x					x			x
10130987	2-(3-hydroxypropyl)cyclododecan-1-one	C15H28O2	M+H	43.6	21.2	1.96097	98.9575	100 - 16.6 - 1.7 - 0.131		241.217	1	33.5257								x			x													x	x
11046239	[(2R)-2-[(2R,3R,4S)-3,4-dihydroxyoxolan-2-yl]-2-hydroxyethyl] dodecanoate	C18H34O6	M+H-H2O	43.6	21.6	-0.579425	96.8751	100 - 20.1 - 3.15 - 0.362		329.232	1	23.5588														x
11159315	3-amino-2,2-dimethylpropanamide	C5H12N2O	M+H-H2O, M+H	43.6	19.2	-0.0535208	98.8674	100 - 6.31 - 0.374	116.095	117.102	1	30.1005											x	x
11971122	2-methyl-1,4-dioxecane-5,10-dione	C9H14O4	M+H, 2M+H, M+H-H2O	43.6	22.4	1.16395	96.7641	100 - 10 - 1.27	186.089	373.186	1	30.3333																																				x	x
20055236	(8R,9S,10R,13S,14S,17S)-4,17-dihydroxy-13-methyl-2,6,7,8,9,10,11,12,14,15,16,17-dodecahydro-1H-cyclopenta[a]phenanthren-3-one	C18H26O3	M+H	43.6	28.9	1.04815	90.2192	100 - 19.9 - 2.49 - 0.233		291.196	1	31.4262																																x	x	x		x	x
20836307	(Z)-non-6-en-1-yn-4-ol	C9H14O	M+H-H2O, M+H	43.6	28	0.49756	90.4327	100 - 9.93 - 0.646	138.105	139.112	1	34.6314																														x	x
53422088	1-(3,7,7-trimethyl-2-bicyclo[4.1.0]hept-3-enyl)but-2-en-1-one	C14H20O	M+H-H2O	43.6	32.6	-0.0547428	85.6743	100 - 15.4 - 1.31		187.148	1	35.1445																																				x	x
53470661	[(8S,9R,10S,11S,13S,14S,17R)-9-fluoro-11-hydroxy-17-(2-hydroxyacetyl)-10,13-dimethyl-3-oxo-6,7,8,11,12,14,15,16-octahydrocyclopenta[a]phenanthren-17-yl] butanoate	C25H33FO6	M+H	43.6	32.4	3.40143	89.5175	100 - 27.6 - 4.91 - 0.653		449.235	1	11.019																																					x
56844027	6-[5-hydroxy-3-(hydroxymethyl)pentoxy]carbonylcyclohex-3-ene-1-carboxylic acid	C14H22O6	2M+H	43.6	32.1	0.157272	85.9815	100 - 15.6 - 2.37 - 0.244		573.291	1	24.1468																																				x	x
4054	Memantine	C12H21N	M+H	43.6	21.5	1.16491	98.093	100 - 13.6 - 0.852		180.175	1	30.8862																																x	x			x
8146	2-(2-ethoxyethoxy)ethanol	C6H14O3	M+H-H2O	43.5	24.7	2.12231	95.1664	100 - 6.76 - 0.81		117.091	1	32.2815																																				x	x
8394	2H-phthalazin-1-one	C8H6N2O	M+H	43.5	20.8	0.547099	97.0853	100 - 9.49 - 0.608		147.055	1	14.3233
9475	2-aminohexanoic acid	C6H13NO2	M+H-H2O	43.5	22.1	3.13917	99.1469	100 - 7.08 - 0.626		114.092	1	29.8224																																x				x
10819	(4-prop-1-en-2-ylcyclohexen-1-yl)methanol	C10H16O	M+H-H2O	43.5	29.4	1.10442	89.4502	100 - 11 - 0.756		135.117	1	28.0325																																				x	x
13198	cyclohex-2-en-1-ol	C6H10O	M+H-H2O, M+H	43.5	26.4	2.08539	93.4286	100 - 6.64 - 0.391	98.0734	99.0806	1	21.4435																				x				x	x
13884	5-phenyloxolan-2-one	C10H10O2	M+H-H2O	43.5	29	0.623461	89.3135	100 - 11 - 0.958		145.065	1	26.7282																				x
25786	1,4-dihydro-3,1-benzoxazin-2-one	C8H7NO2	M+H-H2O, M+H	43.5	25.7	0.980627	92.9153	100 - 9.17 - 0.784	149.048	150.055	1	21.6677																																x	x
34521	5-(hydroxymethyl)-3-(3-methylphenyl)-1,3-oxazolidin-2-one	C11H13NO3	M+H-H2O	43.5	19.9	1.09807	98.7341	100 - 12.5 - 1.34 - 0.102		190.086	1	13.8589																				x
36143	(2S)-2-amino-2-(4-hydroxyphenyl)acetic acid	C8H9NO3	M+H-H2O	43.5	27.2	0.53217	90.7184	100 - 9.24 - 0.996		150.055	1	19.1102											x						x
41270	1,4-dioxacyclohexadecane-5,16-dione	C14H24O4	M+H-H2O	43.5	31.1	-1.11495	87.8379	100 - 15.6 - 1.95 - 0.178		239.164	1	29.4058																																x		x	x	x	x
52866	3-ethoxy-2-nitropyridine	C7H8N2O3	M+Na	43.5	28	0.364042	89.6864	100 - 8.51 - 0.936		191.043	1	18.2816
69852	2-ethyl-5,5-dimethyl-1,3-dioxane	C8H16O2	M+H-H2O	43.5	26.1	2.42783	94.1592	100 - 8.91 - 0.761		127.112	1	29.2041
83150	10-aminodecanoic acid	C10H21NO2	M+H-H2O	43.5	27.4	-1.10918	91.2923	100 - 11.5 - 1.01		170.154	1	34.0576						x	x		x		x
85133	[2-(heptanoyloxymethyl)-2-(nonanoyloxymethyl)butyl] nonanoate	C31H58O6	M+Na	43.5	21.3	2.05892	98.6119	100 - 34.4 - 6.98 - 1.04 - 0.125		549.414	1	35.9128				x				x															x	x	x						x
87067	3,3-dimethyloxolane-2,5-dione	C6H8O3	M+H-H2O	43.5	24.2	2.5234	96.1733	100 - 6.7 - 0.806		111.044	1	27.6054																																				x	x
87074	1-ethynylcyclopentan-1-ol	C7H10O	M+H-H2O, M+H	43.5	29.8	4.34159	92.5839	100 - 7.72 - 0.463	110.074	93.0704	1	28.761																																x				x	x
91148	2-butyl-4,6-dimethyl-3,6-dihydro-2H-pyran	C11H20O	M+H-H2O	43.5	29.7	-0.590959	88.4591	100 - 12.2 - 0.881		151.148	1	29.2824																																				x	x
94362	2-[2-(2-hexoxyethoxy)ethoxy]ethanol	C12H26O4	M+Na	43.5	33.6	-2.38179	86.7864	100 - 13.4 - 1.65 - 0.142		257.172	1	30.3228																																x	x				x
97927	2-hydroxy-1,2-bis(6-methylpyridin-2-yl)ethanone	C14H14N2O2	M+H	43.5	24.9	0.404115	93.1239	100 - 16.1 - 1.63 - 0.123		243.113	1	25.7609																																x	x
101997	(3R,5R,8R,9S,10S,13S,14S,17R)-17-[(1R)-1-hydroxyethyl]-10,13-dimethyl-1,2,3,4,5,6,7,8,9,11,12,14,15,16-tetradecahydrocyclopenta[a]phenanthrene-3,17-diol	C21H36O3	M+H	43.5	21.9	0.512318	96.0598	100 - 23.2 - 3.19 - 0.325		337.274	1	31.4785																																				x	x
102887	5-(2,2-dimethyl-1,3-dioxolan-4-yl)-2,2-dimethyl-3a,6a-dihydrofuro[2,3-d][1,3]dioxol-6-ol	C12H18O6	2M+Na	43.5	35.1	0.374661	82.6033	100 - 13.4 - 2.06 - 0.196		539.21	1	17.6473																																x	x				x
106821	3-methyl-4-(3,5,6-trimethylcyclohex-3-en-1-yl)but-3-en-2-one	C14H22O	M+H-H2O	43.5	30.6	-1.08499	87.9961	100 - 15.4 - 1.31		189.164	1	28.7594						x	x				x
108385	6-methyl-4-(4-methylpent-3-enyl)cyclohex-3-ene-1-carbaldehyde	C14H22O	M+H-H2O	43.5	32.3	0.504789	85.6548	100 - 15.4 - 1.31		189.164	1	30.7394																																				x
109002	6-imidazol-1-yl-6-oxohexanoic acid	C9H12N2O3	M+H-H2O	43.5	25	0.733908	93.5194	100 - 10.7 - 1.14		179.082	1	18.2712
110028	3-[2-[2-[2-(2-aminoethylamino)ethylamino]ethylamino]ethylamino]propanenitrile	C11H26N6	M+H	43.5	29.2	3.89255	92.5832	100 - 14.4 - 0.967		243.23	1	27.8633						x						x
122507	5-acetyl-2-hydroxy-2,5-dimethyloxolan-3-one	C8H12O4	M+H-H2O	43.5	23.5	0.494281	94.5515	100 - 8.94 - 1.18		155.07	1	14.2605																																					x
5362573	2-[1,6-bis(oxiran-2-ylmethoxy)hexan-2-yloxymethyl]oxirane	C15H26O6	M+Na	43.5	23.4	0.538611	94.7425	100 - 16.8 - 2.55 - 0.27		325.162	1	22.3292											x													x				x			x
9810601	(2R,3S,4R,5R,8R,10R,11R,12S,13S,14R)-11-[(2S,3R,4S,6R)-4-(dimethylamino)-3-hydroxy-6-methyloxan-2-yl]oxy-2-ethyl-3,4,10-trihydroxy-13-[(2R,4R,5S,6S)-5-hydroxy-4-methoxy-4,6-dimethyloxan-2-yl]oxy-3,5,8,10,12,14-hexamethyl-1-oxa-6-azacyclopentadecan-15-one	C37H70N2O12	M+H-H2O	43.5	32.5	1.2271	86.6853	100 - 42 - 11.1 - 2.18 - 0.351		717.49	1	31.6102								x
10853743	[(3R,3aR,6S,6aR)-3-hydroxy-2,3,3a,5,6,6a-hexahydrofuro[3,2-b]furan-6-yl] dodecanoate	C18H32O5	M+H, M+Na	43.5	22.4	0.124444	95.4484	100 - 20 - 2.93 - 0.319	328.225	351.214	1	27.1469																																				x	x
10888052	2-phenyl-2,3-dihydrofuran	C10H10O	M+H-H2O	43.5	29.1	0.914481	89.5116	100 - 11 - 0.749		129.07	1	23.1415																													x	x	x
11051682	(1S,2S)-cycloheptane-1,2-diol	C7H14O2	M+H-H2O, M+Na	43.5	23.7	1.58958	95.6921	100 - 7.81 - 0.675	130.1	113.096	1	25.6666																																x	x	x		x	x
20459358	9,11-dimethylspiro[5.5]undeca-4,9-dien-3-one	C13H18O	M+H-H2O, M+H	43.5	24.1	0.120438	93.315	100 - 14.3 - 1.15	190.136	173.132	1	30.7036						x	x	x	x		x	x		x		x	x			x									x
21149591	3-[2-methylpropanoyl(octadecyl)amino]-4-oxo-4-[(3-oxo-1,2-dihydroindazol-6-yl)amino]butanoic acid	C33H54N4O5	M+H, M+Na	43.5	25.4	-1.73892	93.9744	100 - 38 - 8.04 - 1.23 - 0.149	586.408	609.398	1	29.2091																																				x	x
260003	Gabapentin Related Compound E	C9H14O4	M+H, 2M+H, 2M+Na, M+H-H2O	43.5	24.3	0.191343	93.5524	100 - 10 - 1.27	186.089	187.097	1	21.2823																																				x
5280450	Linoleic acid	C18H32O2	M+H	43.5	22.5	0.852977	95.8149	100 - 19.9 - 2.29 - 0.193		281.248	1	31.7778						x	x
2775	5,7-Dimethoxy-2H-chromen-2-one	C11H10O4	M+H	43.4	29.4	-0.0941928	87.8854	100 - 12.2 - 1.5 - 0.122		207.065	1	18.1821													x			x
39	4,4-dimethyloxolane-2,3-dione	C6H8O3	M+H-H2O	43.4	23.4	3.91406	98.1222	100 - 6.7 - 0.806		111.045	1	31.2609																																		x		x	x
6525	1-ethynylcyclohexan-1-ol	C8H12O	M+H	43.4	26.9	-1.0454	91.4268	100 - 8.83 - 0.548		125.096	1	21.0414																																				x	x
7612	cyclopenta-1,3-diene	C5H6	M+H, 2M+H	43.4	20.7	0.465405	96.8033	100 - 5.48 - 0.121	66.047	133.101	1	25.6666																																		x		x	x
7671	N-phenylformamide	C7H7NO	M+H-H2O	43.4	23.3	1.49991	95.3087	100 - 8.05 - 0.488		104.05	1	12.2189
7675	2-pyridin-2-ylethanol	C7H9NO	M+H-H2O	43.4	25.2	2.63689	94.9005	100 - 8.08 - 0.49		106.065	1	26.437																																x	x
7744	2-heptadecyl-4,5-dihydro-1H-imidazole	C20H40N2	M+H	43.4	19.8	0.79954	98.0051	100 - 22.8 - 2.49 - 0.172		309.327	1	27.5531																																x	x		x
8094	heptanoic acid	C7H14O2	M+H-H2O	43.4	27.5	2.48072	92.1803	100 - 7.81 - 0.675		113.096	1	28.7715																																x				x	x
8103	hexan-1-ol	C6H14O	M+H-H2O	43.4	24.5	3.29219	96.4647	100 - 6.69 - 0.394		85.1015	1	24.3539																																				x	x
8200	2-[2-[2-(2-hydroxyethoxy)ethoxy]ethoxy]ethanol	C8H18O5	M+H-H2O	43.4	23.2	-0.124193	93.9842	100 - 9.05 - 1.39 - 0.101		177.112	1	13.8543																																					x
11699	3-hydroxy-2,2-dimethylpropanal	C5H10O2	M+H-H2O	43.4	26.5	3.25242	94.2174	100 - 5.6 - 0.538		85.0651	1	25.6666																																				x	x
16837	4-[(4-ethoxyphenyl)diazenyl]benzene-1,3-diamine	C14H16N4O	M+Na	43.4	25.7	-0.326164	91.6001	100 - 16.8 - 1.54 - 0.1		279.122	1	20.8512																							x
17472	2-[2-[2-[2-[2-(2-hydroxyethoxy)ethoxy]ethoxy]ethoxy]ethoxy]ethanol	C12H26O7	M+H	43.4	25.9	2.85223	94.6108	100 - 13.5 - 2.29 - 0.227		283.176	1	30.0633																																		x		x	x
22227	(2R,5R)-2-methyl-5-prop-1-en-2-ylcyclohexan-1-one	C10H16O	M+H-H2O	43.4	27.7	0.261581	89.4502	100 - 11 - 0.756		135.117	1	34.6209																														x	x
34752	hept-3-enoic acid	C7H12O2	2M+Na	43.4	26.9	-1.92345	92.2013	100 - 7.79 - 0.673		279.156	1	24.4234			x					x					x
66085	8-aminooctanoic acid	C8H17NO2	M+H-H2O	43.4	25.6	2.18602	94.0386	100 - 9.29 - 0.795		142.123	1	28.761																																x
66936	2-[2-[2-[2-[2-[2-[2-[2-(2-hydroxyethoxy)ethoxy]ethoxy]ethoxy]ethoxy]ethoxy]ethoxy]ethoxy]ethyl dodecanoate	C30H60O11	M+H, M+Na	43.4	19.5	0.684955	98.1496	100 - 33.6 - 7.72 - 1.33 - 0.19	596.414	619.403	1	27.3729																													x		x
73791	2-[2-[2-(2-butoxyethoxy)ethoxy]ethoxy]ethanol	C12H26O5	M+Na	43.4	20.6	-1.25559	97.8633	100 - 13.5 - 1.86 - 0.17		273.167	1	10.479
79689	2-[2-[2-[2-[2-[2-[2-[2-[2-(2-hydroxyethoxy)ethoxy]ethoxy]ethoxy]ethoxy]ethoxy]ethoxy]ethoxy]ethoxy]ethanol	C20H42O11	M+H, M+Na	43.4	18.9	-0.161244	98.359	100 - 22.5 - 4.68 - 0.674	458.273	481.262	1	7.79998																																x				x	x
83150	10-aminodecanoic acid	C10H21NO2	M+H-H2O	43.4	24.2	0.838853	93.7328	100 - 11.5 - 1.01		170.154	1	28.7715																																x
85784	tricyclo[5.2.1.02,6]dec-3-en-8-one	C10H12O	M+H-H2O	43.4	26.2	1.3624	92.5461	100 - 11 - 0.751		131.086	1	30.7036						x	x	x	x		x	x					x														x
88984	tetradecyl prop-2-enoate	C17H32O2	M+H-H2O	43.4	29.5	0.430036	88.0549	100 - 18.8 - 2.08 - 0.171		251.237	1	28.6965							x				x
91149	2-butyl-6-methyl-4-methylideneoxane	C11H20O	M+H-H2O	43.4	29.4	0.88147	88.4591	100 - 12.2 - 0.881		151.148	1	29.0206																																x				x	x
95361	2-ethoxyethyl 2-hydroxypropanoate	C7H14O4	M+H-H2O	43.4	24	1.23773	94.7299	100 - 7.88 - 1.09		145.086	1	31.6671																																				x	x
95559	3,4-dihydro-2H-pyran-2-ylmethanol	C6H10O2	M+H	43.4	25.2	1.21714	93.2143	100 - 6.68 - 0.599		115.075	1	20.4072																																				x
97927	2-hydroxy-1,2-bis(6-methylpyridin-2-yl)ethanone	C14H14N2O2	M+H-H2O	43.4	25.9	-0.0696457	91.1163	100 - 16.1 - 1.63 - 0.123		225.102	1	20.9704																																x	x			x
97927	2-hydroxy-1,2-bis(6-methylpyridin-2-yl)ethanone	C14H14N2O2	M+H	43.4	28.8	-1.37971	90.0993	100 - 16.1 - 1.63 - 0.123		243.112	1	23.5206																																x	x		x
97927	2-hydroxy-1,2-bis(6-methylpyridin-2-yl)ethanone	C14H14N2O2	M+H	43.4	32.5	0.195452	84.8477	100 - 16.1 - 1.63 - 0.123		243.113	1	27.4797																																x	x
101540	2,2-dimethyl-5-oxooxolane-3-carboxylic acid	C7H10O4	M+H, M+Na	43.4	19.3	1.19228	98.8526	100 - 7.84 - 1.09	158.058	159.065	1	22.3292																								x	x
104172	4-(4-heptoxyphenyl)benzonitrile	C20H23NO	M+H-H2O, M+H	43.4	20	-0.930043	98.2739	100 - 22.3 - 2.57 - 0.205	293.178	294.185	1	11.7424											x													x	x
108993	4-oxo-4-tridecoxybut-2-enoic acid	C17H30O4	M+H, M+Na	43.4	21.8	2.44322	98.2907	100 - 18.9 - 2.51 - 0.249	298.215	299.222	1	31.8744																																				x
111269	(2-methyloxolan-2-yl)methanamine	C6H13NO	M+H	43.4	24.8	0.881994	93.0578	100 - 7.04 - 0.418		116.107	1	30.955							x		x																	x
112492	nona-2,4-dien-1-ol	C9H16O	M+H-H2O	43.4	21.2	1.9045	97.8406	100 - 9.96 - 0.648		123.117	1	29.6629												x		x
118140	3,4-dihydro-2H-pyran-2-carboxylic acid	C6H8O3	M+H-H2O, M+H	43.4	20.9	1.16221	97.3095	100 - 6.7 - 0.806	128.047	111.044	1	8.58112																																				x
121731	1-methylcyclohexa-1,3-diene	C7H10	M+H, 2M+Na	43.4	27	4.2077	94.6985	100 - 7.69 - 0.254	94.0786	95.0859	1	29.6629						x	x	x	x		x	x		x
166445	1-(4,4-dimethyl-2,3-dihydro-1H-naphthalen-1-yl)propan-1-one	C15H20O	M+H-H2O	43.4	28.8	-1.65009	90.1462	100 - 16.5 - 1.48		199.148	1	23.5273																								x	x
568892	2,2-dimethyl-5-phenyloxolan-3-one	C12H14O2	M+H-H2O	43.4	19.8	-0.486691	97.9951	100 - 13.2 - 1.21		173.096	1	22.3188																								x	x
736782	(E)-3-pyridin-4-ylprop-2-enoic acid	C8H7NO2	M+H-H2O, M+H	43.4	22.1	1.90663	97.2861	100 - 9.17 - 0.784	149.048	150.055	1	25.1267																																x	x
3018072	5-[4-[bis(2-hydroxyethyl)amino]phenyl]imino-1-ethyl-4-methyl-2,6-dioxopyridine-3-carbonitrile	C19H22N4O4	M+Na	43.4	27.8	-4.1311	93.9704	100 - 22.4 - 3.22 - 0.347		393.152	1	18.8716																				x				x	x
3018343	2-benzylcyclohexan-1-amine	C13H19N	M+H	43.4	18.7	0.0726497	98.5156	100 - 14.6 - 0.996		190.159	1	13.8589																				x
3018772	cyclooctane-1,2,3,4-tetrol	C8H16O4	M+H	43.4	20.6	-0.869282	97.2958	100 - 8.99 - 1.18		177.112	1	6.1228											x																		x		x
3085324	2-[2-[2-[2-[2-[2-[2-[2-[2-[2-(2-nonylphenoxy)ethoxy]ethoxy]ethoxy]ethoxy]ethoxy]ethoxy]ethoxy]ethoxy]ethoxy]ethanol	C35H64O11	M+Na	43.4	20.7	-0.721996	97.0354	100 - 39 - 9.66 - 1.79 - 0.272		683.434	1	27.8842								x			x	x	x						x				x						x
7035406	(1S,6R)-1-ethynyl-2,2,6-trimethylcyclohexan-1-ol	C11H18O	M+H-H2O, M+H	43.4	24.1	1.22389	94.3049	100 - 12.1 - 0.878	166.136	149.133	1	32.5643																																				x
11309555	(1R,6R)-6-methylcyclohex-3-ene-1-carboxylic acid	C8H12O2	M+H-H2O	43.4	26.1	-0.251984	91.2208	100 - 8.87 - 0.757		123.08	1	12.1382							x
12597910	2-decyl-1,4,7,10,13-pentaoxacyclopentadecane	C20H40O5	M+2H	43.4	20.7	1.16591	97.7049	100 - 22.3 - 3.39 - 0.388		181.151	2	34.5288																																x	x
21118734	1-N,2-N-diphenylpropane-1,2-diimine	C15H14N2	M+H	43.4	21.3	-2.00698	98.1528	100 - 17.1 - 1.38		223.123	1	12.4365																																	x
21119233	(3S,3aS,5aS,6R,9aR,9bS)-3-hydroxy-3a-methyl-6-(3-oxobutyl)-2,3,4,5,5a,6,8,9,9a,9b-decahydro-1H-cyclopenta[a]naphthalen-7-one	C18H28O3	M+H-H2O	43.4	26.3	-0.402467	91.0204	100 - 19.9 - 2.49 - 0.234		275.2	1	34.6755																																				x	x
21120082	[(2R,3R,4S,5S,6R)-4,5-dihydroxy-2-[(2S,3S,4R,5R)-4-hydroxy-2,5-bis(hydroxymethyl)-3-tetradecanoyloxyoxolan-2-yl]oxy-6-(hydroxymethyl)oxan-3-yl] tetradecanoate	C40H74O13	M+Na	43.4	29.5	-2.00621	90.0738	100 - 44.6 - 12.4 - 2.57 - 0.435		785.501	1	30.934								x			x	x																	x		x
92030367	4,11,17,24,29,32-hexaoxa-1,14-diazatetracyclo[12.12.8.05,10.018,23]tetratriacontane	C26H48N2O6	M+H	43.4	44.8	1.32055	73.6073	100 - 29.6 - 5.47 - 0.754		485.359	1	32.8601												x
139595991	1-[3-(2-carboxycyclohexanecarbonyl)oxy-2,2-dimethylpropoxy]carbonylcyclohexane-1-carboxylic acid	C21H32O8	M+2H	43.4	23.7	-0.604105	94.2918	100 - 23.4 - 4.26 - 0.569		207.112	2	24.1572																																x	x			x
260003	Gabapentin Related Compound E	C9H14O4	M+H, 2M+Na, 2M+H, M+H-H2O	43.4	24.2	3.09314	96.6511	100 - 10 - 1.27	186.09	373.187	1	30.5218																																				x
62907	N-Ethyl-4-menthane-3-carboxamide	C13H25NO	M+H	43.4	22.3	-0.89564	95.8431	100 - 14.8 - 1.22		212.201	1	34.0681						x	x		x		x
5570	N-Methylnicotinate	C7H7NO2	M+H-H2O	43.4	27.2	1.97139	91.9203	100 - 8.09 - 0.697		120.045	1	25.0429																																	x
137628594	Piliformic-acid	C11H18O4	M+H, M+Na	43.4	18.4	-0.232778	99.0895	100 - 12.3 - 1.51 - 0.124	214.12	215.128	1	19.0837																																				x
442021	Brucine	C23H26N2O4	M+2H	43.3	24.3	1.37187	94.0119	100 - 26.1 - 4.08 - 0.474		198.102	2	28.0744																																x	x			x	x
39	4,4-dimethyloxolane-2,3-dione	C6H8O3	M+H-H2O	43.3	20.4	1.4542	97.7053	100 - 6.7 - 0.806		111.044	1	16.9583																																	x	x		x	x
564	6-aminohexanoic acid	C6H13NO2	M+H-H2O	43.3	25.1	1.81497	93.6098	100 - 7.08 - 0.626		114.092	1	28.761																																x
7358	2-ethylbutan-1-ol	C6H14O	M+H-H2O	43.3	26.9	3.11882	93.3858	100 - 6.69 - 0.394		85.1015	1	22.7921																																				x
7438	2-methyl-5-prop-1-en-2-ylcyclohex-2-en-1-ol	C10H16O	M+H-H2O	43.3	28.3	1.22123	89.4502	100 - 11 - 0.756		135.117	1	27.0945																																				x	x
7529	1-ethenyl-3-methylbenzene	C9H10	M+H	43.3	18.3	1.1068	99.3166	100 - 9.85 - 0.432		119.086	1	20.7778																				x
7710	5-pentyloxolan-2-one	C9H16O2	2M+H	43.3	22.3	0.310141	94.5768	100 - 9.99 - 0.858		313.237	1	27.4253						x		x			x	x
12662	4,6-dimethylpyran-2-one	C7H8O2	M+H-H2O	43.3	28.1	3.49209	92.2435	100 - 7.74 - 0.67		107.05	1	35.9149																																x	x				x
12793	phenyl dihydrogen phosphate	C6H7O4P	M+Na	43.3	22.7	-1.04714	95.2366	100 - 6.72 - 1.01		196.997	1	13.2907																																x	x
13207	1-cyclohexylethanone	C8H14O	M+H-H2O, M+H	43.3	20.9	2.92034	98.9219	100 - 8.85 - 0.55	126.105	127.112	1	23.0749																																	x			x	x
13308	(8R,9S,10R,13S,14S,17S)-17-hydroxy-10,13-dimethyl-6,7,8,9,11,12,14,15,16,17-decahydrocyclopenta[a]phenanthren-3-one	C19H26O2	M+H	43.3	23.6	-0.0157733	92.9014	100 - 20.9 - 2.49 - 0.216		287.201	1	29.6							x							x
14511	3-methylcyclohex-2-en-1-one	C7H10O	M+H-H2O, M+H	43.3	29.5	4.73534	92.4326	100 - 7.72 - 0.463	110.074	93.0704	1	30.2599																																				x	x
21428	2,6-dimethylcyclohexan-1-ol	C8H16O	M+H-H2O	43.3	21	2.96161	98.8708	100 - 8.87 - 0.552		111.117	1	29.8329																																x		x		x	x
23173	1,6-dioxacycloheptadecan-7-one	C15H28O3	M+H	43.3	23	0.0491467	93.3849	100 - 16.7 - 1.92 - 0.166		257.211	1	28.2816																																				x
24762	2-hydroxyethyl octadecanoate	C20H40O3	M+Na	43.3	19	0.303753	97.796	100 - 22.2 - 2.96 - 0.294		351.287	1	31.8697												x																		x	x
41171	(5-methyloxolan-2-yl)methanol	C6H12O2	M+H-H2O	43.3	21.8	1.81447	96.6998	100 - 6.7 - 0.601		99.0807	1	13.8648																																x	x
61935	7-methyl-4,4a,5,6-tetrahydro-3H-naphthalen-2-one	C11H14O	M+H-H2O	43.3	28.4	2.37356	91.0184	100 - 12.1 - 0.873		145.102	1	35.1445																																	x			x	x
69421	hexadecanamide	C16H33NO	M+H, M+Na	43.3	19.2	0.692315	98.0556	100 - 18.1 - 1.75 - 0.119	255.256	256.264	1	29.4476																																x				x
75363	12-oxotridecanoic acid	C13H24O3	M+H-H2O	43.3	24.7	3.38257	95.7496	100 - 14.5 - 1.58 - 0.129		211.17	1	30.4126				x		x	x	x	x		x					x	x
83528	2,6,6-trimethylcyclohexa-2,4-dien-1-one	C9H12O	M+H-H2O, M+H	43.3	26.1	2.16669	93.227	100 - 9.91 - 0.644	136.089	119.086	1	29.5524																																		x		x	x
83528	2,6,6-trimethylcyclohexa-2,4-dien-1-one	C9H12O	M+H-H2O	43.3	22.4	1.78838	96.417	100 - 9.91 - 0.644		119.086	1	30.1636								x
84895	ethyl 2-amino-5-[(4-amino-3-ethoxycarbonylphenyl)methyl]benzoate	C19H22N2O4	M+Na	43.3	18.4	-0.00969292	97.8467	100 - 21.7 - 3.06 - 0.324		365.147	1	18.882											x
88829	2-[2-[2-(2-hydroxyethoxy)ethoxy]ethoxy]ethyl 2-methylprop-2-enoate	C12H22O6	M+H-H2O	43.3	28.6	-2.02174	90.5861	100 - 13.5 - 2.07 - 0.197		245.138	1	15.734																															x
89353	3,5-dimethyldioxolane-3,5-diol	C5H10O4	M+H-H2O	43.3	22.6	2.25204	96.5721	100 - 5.68 - 0.954		117.055	1	27.126																																				x	x
89694	3,3,6,6,9,9-hexamethyl-1,2,4,5-tetraoxonane	C11H22O4	M+H-H2O, M+Na	43.3	19.3	-0.881587	98.1465	100 - 12.3 - 1.51 - 0.124	218.152	241.141	1	18.3969																																x				x	x
92028	2,3-diacetyloxypropyl docosanoate	C29H54O6	M+Na, 2M+Na	43.3	18.3	0.799527	99.337	100 - 32.2 - 6.25 - 0.901 - 0.105	498.392	521.382	1	33.5257								x			x
92032	4-(4-hydroxybutoxy)-4-oxobutanoic acid	C8H14O5	M+H-H2O	43.3	25.9	-0.750416	91.5645	100 - 9 - 1.39 - 0.1		173.081	1	16.906																																x	x
92780	4-propan-2-ylcyclohex-2-en-1-one	C9H14O	M+H-H2O, M+H	43.3	22.8	2.74587	96.772	100 - 9.93 - 0.646	138.105	121.102	1	28.3637						x	x				x
96875	3-methylidenebicyclo[2.2.1]heptan-2-one	C8H10O	M+H-H2O	43.3	24.8	1.40196	93.2568	100 - 8.81 - 0.546		105.07	1	29.6838						x		x	x		x			x									x			x			x	x	x
103579	4-hydroxy-2-(1-hydroxybutyl)-2,5-dimethylfuran-3-one	C10H16O4	M+H, 2M+H	43.3	21.4	-0.918206	96.2964	100 - 11.2 - 1.39 - 0.108	200.105	401.217	1	23.0644																																x	x				x
103650	3-amino-1-(1,3-benzodioxol-5-yl)-5,6,7,7a-tetrahydro-4H-indol-2-one	C15H16N2O3	M+H-H2O	43.3	18.9	-0.215112	97.992	100 - 17.3 - 2.02 - 0.177		255.113	1	7.9581						x
105778	8-(2,2,6,6-tetramethylpiperidine-4-carbonyl)oxyoctyl 2,2,6,6-tetramethylpiperidine-4-carboxylate	C28H52N2O4	M+2H, M+Na, M+H	43.3	17.6	0.0677399	99.1773	100 - 31.8 - 5.7 - 0.744	480.393	241.204	2	12.8217																																x	x				x
110918	2,2,3-trimethylcyclopent-3-ene-1-carboxylic acid	C9H14O2	M+H	43.3	29	2.22351	90.2309	100 - 9.97 - 0.855		155.107	1	33.8733																																		x		x	x
117600	2-pentylidenecyclohexan-1-one	C11H18O	M+H-H2O	43.3	24.5	0.175545	92.1474	100 - 12.1 - 0.878		149.133	1	30.6931						x	x	x	x		x	x					x			x				x
162452	2,5,5-trimethyl-1,3,4,4a,6,7-hexahydronaphthalen-2-ol	C13H22O	M+H-H2O	43.3	30.2	-0.367992	86.572	100 - 14.4 - 1.16		177.164	1	29.5629																																		x		x	x
253298	oxolan-2-ylmethanamine	C5H11NO	M+H	43.3	26	3.24245	94.0825	100 - 5.94 - 0.352		102.092	1	30.955						x	x		x																	x
3020042	2-[4-(4-fluorobenzoyl)piperidin-1-yl]acetonitrile	C14H15FN2O	M+Na	43.3	36	4.6817	86.1234	100 - 16.1 - 1.42		269.107	1	22.3816																								x	x
3024241	1-[[5-(hydroxymethyl)furan-2-yl]methoxy]propan-2-ol	C9H14O4	2M+H, 2M+Na, M+H-H2O	43.3	25.6	1.88461	93.0674	100 - 10 - 1.27	186.09	373.186	1	28.2187																																				x
3024245	5-(4-propan-2-ylcyclohexen-1-yl)pent-4-en-1-ol	C14H24O	M+H-H2O	43.3	20.6	0.72074	96.534	100 - 15.5 - 1.32		191.18	1	28.3532												x
4184941	3-[3-(3-methoxypropoxy)propoxy]propyl prop-2-enoate	C13H24O5	M+H-H2O	43.3	23	-1.54284	95.4561	100 - 14.5 - 2.01 - 0.189		243.159	1	35.6216																																x	x			x
10197657	(1S)-2,2-dimethylcyclopropane-1-carboxamide	C6H11NO	M+H	43.3	21.5	2.05409	97.3653	100 - 7.02 - 0.416		114.092	1	32.4329						x	x		x		x
12597910	2-decyl-1,4,7,10,13-pentaoxacyclopentadecane	C20H40O5	M+2H	43.3	20.6	1.22365	97.3036	100 - 22.3 - 3.39 - 0.388		181.151	2	35.3202																																x	x			x
16205624	ethyl [2-hydroxy-3-(2-methoxyphenoxy)propyl] carbonate	C13H18O6	M+H-H2O	43.3	28.4	-0.292311	88.6161	100 - 14.5 - 2.21 - 0.219		253.107	1	33.8295								x
53422948	2,6,10,10-tetramethylbicyclo[7.2.0]undecan-3-one	C15H26O	M+H	43.3	31.8	-0.0837798	84.7101	100 - 16.6 - 1.49		223.206	1	29.8176						x	x					x
135530657	2-[4,6-bis(2,4-dimethylphenyl)-1,3,5-triazin-2-yl]-5-[3-(2-ethylhexoxy)-2-hydroxypropoxy]phenol	C36H45N3O4	2M+Na	43.3	36.7	3.5801	84.2509	100 - 40.7 - 8.89 - 1.37 - 0.166		1189.68	1	30.3333																																x				x
260003	Gabapentin Related Compound E	C9H14O4	M+H, 2M+H, M+H-H2O	43.3	28.2	1.09442	89.6371	100 - 10 - 1.27	186.089	373.186	1	29.23																																x	x			x	x
101616	Lobeline	C22H27NO2	M+Na	43.3	21.5	-2.05882	97.5833	100 - 24.5 - 3.29 - 0.316		360.193	1	24.5914																				x
5280460	Scopoletin	C10H8O4	2M+H	43.3	30.3	-2.36637	88.8555	100 - 11.1 - 1.38 - 0.107		385.091	1	16.6094													x			x
8289	Triphenylphosphate	C18H15O4P	M+H	43.3	27.3	0.450865	89.7853	100 - 19.8 - 2.68 - 0.272		327.078	1	25.2604																																x	x
101588348	4-BENZYLOXY-2,3,5-TRIMETHYLTHIOPHENOL	C16H18OS	M+H-H2O	43.2	28.5	0.294813	87.8344	100 - 18.4 - 6.31 - 0.917 - 0.102		241.105	1	7.14525																							x
196	hexanedioic acid	C6H10O4	M+H-H2O	43.2	25.4	1.7293	92.7885	100 - 6.76 - 1.02		129.055	1	10.8328																																					x
2893	(3,3,5-trimethylcyclohexyl) 2-hydroxy-2-phenylacetate	C17H24O3	M+H-H2O	43.2	18	0.888885	98.8771	100 - 18.8 - 2.28 - 0.208		259.17	1	33.9152																																x	x	x	x	x	x
5878	(1S,3aS,3bR,5aS,9aS,9bS,11aS)-1-hydroxy-1,9a,11a-trimethyl-2,3,3a,3b,4,5,5a,6,9,9b,10,11-dodecahydroindeno[4,5-h]isochromen-7-one	C19H30O3	M+H	43.2	23.9	-2.21285	94.6371	100 - 21 - 2.71 - 0.261		307.226	1	25.8342																																				x	x
7532	phenylmethanesulfonic acid	C7H8O3S	M+H-H2O	43.2	16.5	0.0595738	99.3632	100 - 8.58 - 5.46 - 0.411		155.016	1	12.1592							x				x
9331	1-(3-cyano-3,3-diphenylpropyl)-4-piperidin-1-ylpiperidine-4-carboxamide	C27H34N4O	M+Na	43.2	25.8	0.375109	90.596	100 - 31.1 - 4.88 - 0.516		453.263	1	31.3343																																				x
10363	6-methyl-3-propan-2-ylcyclohex-2-en-1-one	C10H16O	M+H-H2O	43.2	23.2	0.770176	93.5769	100 - 11 - 0.756		135.117	1	15.734																				x
10428	4-hydroxy-4-methyloxan-2-one	C6H10O3	M+H	43.2	27.9	4.31589	93.0009	100 - 6.72 - 0.807		131.071	1	27.9697																																				x	x
10724	3,4-dihydro-2H-naphthalen-1-one	C10H10O	M+H-H2O	43.2	20.7	0.869455	96.4565	100 - 11 - 0.749		129.07	1	27.551																													x
10953	oxan-2-one	C5H8O2	M+H-H2O, 2M+H	43.2	22.2	-0.235162	94.0449	100 - 5.58 - 0.537	100.052	201.112	1	16.7931																																				x
11083	4-hydroxy-3-methyl-2-prop-2-enylcyclopent-2-en-1-one	C9H12O2	M+H-H2O	43.2	27	0.998223	90.2515	100 - 9.95 - 0.853		135.081	1	22.7354																								x	x
11083	4-hydroxy-3-methyl-2-prop-2-enylcyclopent-2-en-1-one	C9H12O2	M+H-H2O	43.2	26.4	0.430718	90.2515	100 - 9.95 - 0.853		135.081	1	25.6561																																x	x	x		x	x
12732	hex-1-yne	C6H10	M+H, 2M+H	43.2	17.9	0.79026	99.3309	100 - 6.6 - 0.183	82.0783	165.164	1	35.0607																																				x
12793	phenyl dihydrogen phosphate	C6H7O4P	M+H	43.2	17.4	-0.158218	98.7056	100 - 6.72 - 1.01		175.015	1	13.1335																																x	x
14291	3,5-dimethylcyclohex-2-en-1-one	C8H12O	M+H-H2O	43.2	28.6	3.35326	91.4268	100 - 8.83 - 0.548		107.086	1	28.7699						x	x
14511	3-methylcyclohex-2-en-1-one	C7H10O	M+H-H2O, M+H	43.2	25	3.47959	95.2459	100 - 7.72 - 0.463	110.074	111.081	1	29.8224																																x				x	x
14871	2,3-dihydroxypropyl dodecanoate	C15H30O4	M+H-H2O	43.2	30.4	4.17371	90.3195	100 - 16.7 - 2.13 - 0.201		257.212	1	29.8957																																				x
61531	2-methyl-3-pent-2-enylcyclopent-2-en-1-one	C11H16O	M+H-H2O	43.2	24.5	1.65422	93.2502	100 - 12.1 - 0.876		147.117	1	30.1531						x		x	x		x
61531	2-methyl-3-pent-2-enylcyclopent-2-en-1-one	C11H16O	M+H-H2O	43.2	29.8	1.89293	88.4995	100 - 12.1 - 0.876		147.117	1	30.4066																																x				x	x
62411	2-[4-(2-hydroxyethoxy)but-2-ynoxy]ethanol	C8H14O4	M+H	43.2	29.5	3.62864	90.791	100 - 8.97 - 1.18		175.097	1	30.687																																	x			x	x
68767	N-(2,6-dimethylphenyl)-2-oxo-1H-pyridine-3-carboxamide	C14H14N2O2	M+H-H2O	43.2	24.1	0.178674	92.2899	100 - 16.1 - 1.63 - 0.123		225.102	1	30.2495																																x	x				x
77596	2-prop-2-ynoxyethanol	C5H8O2	2M+H	43.2	22.2	0.137528	94.2389	100 - 5.58 - 0.537		201.112	1	28.6039																																	x			x
78175	4,4-dimethyl-5-methylidene-1,3-dioxolan-2-one	C6H8O3	M+H-H2O	43.2	21.9	1.77481	96.3402	100 - 6.7 - 0.806		111.044	1	25.25																																				x	x
80444	2-amino-5-[(4-amino-3-carboxyphenyl)methyl]benzoic acid	C15H14N2O4	M+H-H2O	43.2	20.9	2.16771	97.8691	100 - 17.3 - 2.22 - 0.213		269.093	1	29.9481																																x	x
83528	2,6,6-trimethylcyclohexa-2,4-dien-1-one	C9H12O	M+H-H2O	43.2	23.4	0.464086	92.8921	100 - 9.91 - 0.644		119.086	1	29.5791						x			x		x			x
84381	3-aminoisoindol-1-one	C8H6N2O	M+H	43.2	19.1	0.162598	97.0901	100 - 9.49 - 0.608		147.055	1	17.6159																																					x
84694	oct-3-yn-1-ol	C8H14O	M+H-H2O	43.2	24.7	0.494229	92.054	100 - 8.85 - 0.55		109.101	1	18.2449						x			x		x
86132	2-(4-chlorophenyl)-3-cyclopropyl-1-(1,2,4-triazol-1-yl)butan-2-ol	C15H18ClN3O	2M+H	43.2	48.1	3.84092	72.5826	100 - 17.6 - 33.6 - 5.73 - 0.536		583.237	1	16.4022																													x
95608	methyl 4-(3,12-dihydroxy-10,13-dimethyl-2,3,4,5,6,7,8,9,11,12,14,15,16,17-tetradecahydro-1H-cyclopenta[a]phenanthren-17-yl)pentanoate	C25H42O4	2M+H	43.2	35.6	0.044406	80.3922	100 - 27.7 - 4.51 - 0.541		813.624	1	33.9738	x								x
95608	methyl 4-(3,12-dihydroxy-10,13-dimethyl-2,3,4,5,6,7,8,9,11,12,14,15,16,17-tetradecahydro-1H-cyclopenta[a]phenanthren-17-yl)pentanoate	C25H42O4	2M+H	43.2	36.2	-1.18951	81.0965	100 - 27.7 - 4.51 - 0.541		813.623	1	35.9987																																x	x	x		x	x
97959	2,5-dimethylcyclohexan-1-ol	C8H16O	M+H	43.2	25	2.23921	93.5054	100 - 8.87 - 0.552		129.128	1	31.3552																																x	x
98045	5-methyl-5-phenylpiperidin-2-one	C12H15NO	M+H	43.2	29.5	-0.60603	87.2539	100 - 13.6 - 1.05		190.123	1	13.8589																				x
103618	2-[2-(1-hydroxypropan-2-yloxy)-2-oxoethyl]tetradecanoic acid	C19H36O5	M+H-H2O	43.2	27.9	-2.61715	91.4547	100 - 21.2 - 3.15 - 0.352		327.252	1	27.0715											x
105426	3-but-3-enyl-2,4,4-trimethylcyclohex-2-en-1-one	C13H20O	M+H-H2O, M+H	43.2	24	-0.0117302	92.0773	100 - 14.3 - 1.16	192.151	175.148	1	28.9076						x	x			x	x			x
108345	4-methyl-2-(2-methylprop-1-enyl)-1,3-dioxane	C9H16O2	M+H-H2O	43.2	26.5	-1.28739	91.1764	100 - 9.99 - 0.858		139.112	1	14.499																																x	x			x	x
108417	ethyl 6-(2-hydroxycyclopentyl)hexanoate	C13H24O3	M+Na	43.2	21	0.448416	95.3139	100 - 14.5 - 1.58 - 0.129		251.162	1	23.012																																x				x	x
109478	butyl 2-butoxy-2-hydroxyacetate	C10H20O4	M+H-H2O	43.2	22.5	-0.624466	94.3488	100 - 11.2 - 1.39 - 0.109		187.133	1	25.229																																x	x
120062	2-[2-[2-[2-[2-[2-[2-[2-[2-[2-[2-[2-[2-[2-(2-hydroxyethoxy)ethoxy]ethoxy]ethoxy]ethoxy]ethoxy]ethoxy]ethoxy]ethoxy]ethoxy]ethoxy]ethoxy]ethoxy]ethoxy]ethanol	C30H62O16	M+Na	43.2	28.3	-1.5843	89.5126	100 - 33.8 - 8.81 - 1.69 - 0.277		701.392	1	13.1754																																				x	x
120134	N-[3-(benzylamino)phenyl]acetamide	C15H16N2O	M+H-H2O	43.2	25.3	-0.760663	91.6357	100 - 17.2 - 1.59 - 0.105		223.123	1	12.9055																																	x
175282	5-(2-hydroxy-2-methylpropylidene)cyclohex-3-ene-1-carbaldehyde	C11H16O2	M+H	43.2	28.2	-0.513212	88.3055	100 - 12.2 - 1.09		181.122	1	25.6666																																		x		x	x
3017021	cycloocten-1-ol	C8H14O	M+H-H2O	43.2	26.2	1.71096	91.5988	100 - 8.85 - 0.55		109.101	1	30.8293									x		x
3018299	3-[2-hydroxy-3-(4-nonylphenoxy)propoxy]propane-1,2-diol	C21H36O5	M+Na	43.2	31.8	-1.66972	86.3057	100 - 23.3 - 3.62 - 0.423		391.245	1	29.3638																																	x	x		x	x
3020890	3,7-dimethyl-1-(2-phenylethoxy)octane-1,7-diol	C18H30O3	M+H-H2O, M+H	43.2	20.7	0.366744	95.8166	100 - 19.9 - 2.5 - 0.234	294.22	277.216	1	33.758																																		x		x	x
3024584	2-O-decyl 1-O-nonyl benzene-1,2-dicarboxylate	C27H44O4	2M+H, 2M+Na, M+Na	43.2	18.4	1.00364	98.7095	100 - 29.9 - 5.12 - 0.643	432.324	455.314	1	32.7295																																			x
5284617	(2R,3R,4R,5R)-2-[(1S,2S,3R,4S,6R)-4,6-diamino-3-[[3-amino-6-(aminomethyl)-3,4-dihydro-2H-pyran-2-yl]oxy]-2-hydroxycyclohexyl]oxy-5-methyl-4-(methylamino)oxane-3,5-diol	C19H37N5O7	M+H-H2O	43.2	26.5	-4.12052	94.4395	100 - 23.1 - 3.98 - 0.51		430.264	1	8.85348																																				x
5356626	(E)-3-pyridin-2-ylprop-2-enoic acid	C8H7NO2	M+H-H2O, M+H	43.2	24.4	2.73264	94.9492	100 - 9.17 - 0.784	149.048	150.055	1	30.2914																																x	x
6917708	[(3S,5S,8R,9S,10S,13R,14S,17R)-10-formyl-5,14-dihydroxy-13-methyl-17-(6-oxopyran-3-yl)-2,3,4,6,7,8,9,11,12,15,16,17-dodecahydro-1H-cyclopenta[a]phenanthren-3-yl] 3-methylbut-2-enoate	C29H38O7	2M+H	43.2	46.9	4.00143	73.8686	100 - 32.1 - 6.41 - 0.957 - 0.116		997.535	1	28.9077																																x	x			x	x
6993089	(2S)-2-[[(2S)-2-azaniumyl-3-phenylpropanoyl]amino]-3-phenylpropanoate	C18H20N2O3	M+H, M+Na, M+H-H2O	43.2	19.1	1.21727	98.2802	100 - 20.5 - 2.62 - 0.25	312.148	335.137	1	25.0429																																x	x
11954034	(1S,2S,4R,8S,9S,11S,12R,13S)-8-acetyl-12-fluoro-11-hydroxy-6,6,9,13-tetramethyl-5,7-dioxapentacyclo[10.8.0.02,9.04,8.013,18]icosa-14,17-dien-16-one	C24H31FO5	M+Na	43.2	23.8	-1.36734	93.7593	100 - 26.5 - 4.4 - 0.546		441.204	1	28.8862														x
11971122	2-methyl-1,4-dioxecane-5,10-dione	C9H14O4	M+H-H2O, 2M+H	43.2	18	0.270981	98.1992	100 - 10 - 1.27	186.089	373.186	1	23.5273																								x	x
20459358	9,11-dimethylspiro[5.5]undeca-4,9-dien-3-one	C13H18O	M+H-H2O	43.2	19.4	-0.378531	97.2212	100 - 14.3 - 1.15		173.132	1	28.2606																																x	x			x
21116980	[(2R,3R,4S,5S,6R)-4,5-dihydroxy-2-[(2S,3S,4R,5R)-4-hydroxy-2,5-bis(hydroxymethyl)-3-octanoyloxyoxolan-2-yl]oxy-6-(hydroxymethyl)oxan-3-yl] octanoate	C28H50O13	M+Na	43.2	22.9	4.1182	98.0958	100 - 31.4 - 7.42 - 1.3 - 0.192		617.317	1	21.8039																																x				x	x
21116980	[(2R,3R,4S,5S,6R)-4,5-dihydroxy-2-[(2S,3S,4R,5R)-4-hydroxy-2,5-bis(hydroxymethyl)-3-octanoyloxyoxolan-2-yl]oxy-6-(hydroxymethyl)oxan-3-yl] octanoate	C28H50O13	M+Na	43.2	27.2	4.50029	94.2421	100 - 31.4 - 7.42 - 1.3 - 0.192		617.317	1	25.449																																	x	x		x	x
25076636	4-(4,7-dimethyl-2,3,3a,4,5,6,7,7a-octahydro-1H-inden-5-yl)-2-methylcyclohexan-1-ol	C18H32O	M+H-H2O, M+H	43.2	17.7	0.0269655	98.3154	100 - 19.9 - 2.08 - 0.151	264.245	265.253	1	27.7477											x	x
7515	N-Methylaniline	C7H9N	M+H	43.2	21.7	0.960593	95.1873	100 - 8.04 - 0.282		108.081	1	8.42637																																x	x
442021	Brucine	C23H26N2O4	M+2H	43.1	20.2	1.95658	97.665	100 - 26.1 - 4.08 - 0.474		198.102	2	31.2714																																x	x
13282	Diphenyl phosphate	C12H11O4P	M+H	43.1	18	0.44495	97.9516	100 - 13.3 - 1.63 - 0.139		251.047	1	25.4385																																x	x
39	4,4-dimethyloxolane-2,3-dione	C6H8O3	M+H-H2O	43.1	23.2	1.7626	94.3696	100 - 6.7 - 0.806		111.044	1	14.9835
1531	2-amino-2-methylpropane-1,3-diol	C4H11NO2	M+H	43.1	24.6	3.49758	94.8758	100 - 4.89 - 0.507		106.087	1	21.9545								x				x									x		x	x		x
2771	1-[3-(dimethylamino)propyl]-1-(4-fluorophenyl)-3H-2-benzofuran-5-carbonitrile	C20H21FN2O	M+Na	43.1	23.8	2.95809	95.2729	100 - 22.6 - 2.65 - 0.214		347.154	1	25.3518											x													x	x
4641	4-butyl-1-(4-hydroxyphenyl)-2-phenylpyrazolidine-3,5-dione	C19H20N2O3	M+H	43.1	26.2	4.09802	94.2392	100 - 21.6 - 2.84 - 0.278		325.156	1	27.8126																																x	x			x	x
5192	decanedioic acid	C10H18O4	M+H-H2O	43.1	26.8	-0.202994	88.7534	100 - 11.2 - 1.39 - 0.109		185.117	1	12.8426																																	x
8103	hexan-1-ol	C6H14O	M+H-H2O	43.1	22.8	4.02371	97.2354	100 - 6.69 - 0.394		85.1016	1	26.0518																																				x	x
12295	6-ethoxy-6-oxohexanoic acid	C8H14O4	2M+Na	43.1	22.2	-0.463071	93.6588	100 - 8.97 - 1.18		371.167	1	14.9999																																				x	x
12732	hex-1-yne	C6H10	M+H, 2M+H	43.1	23.6	4.64941	97.4647	100 - 6.6 - 0.183	82.0786	83.0859	1	31.5054						x	x	x	x	x	x	x	x										x		x						x
14283	cyclohexanecarboxamide	C7H13NO	M+H	43.1	23.5	1.87166	94.2152	100 - 8.12 - 0.494		128.107	1	31.5054						x	x		x		x
14900	2,3-dihydroxypropyl hexadecanoate	C19H38O4	M+H-H2O	43.1	19.1	1.29343	98.1282	100 - 21.1 - 2.95 - 0.308		313.274	1	30.6242																																				x
19729	1,5-dihydroxy-4,8-bis(methylamino)anthracene-9,10-dione	C16H14N2O4	M+H-H2O	43.1	22.8	-3.88392	97.1571	100 - 18.3 - 2.41 - 0.237		281.091	1	25.1162																																x	x
20903	cyclohex-3-ene-1-carboxylic acid	C7H10O2	M+H-H2O	43.1	25.2	1.67986	92.2224	100 - 7.76 - 0.671		109.065	1	21.0728																																		x		x	x
21059	2-ethyl-3-hydroxypyran-4-one	C7H8O3	2M+H	43.1	26.9	-0.665946	89.5991	100 - 7.78 - 0.878		281.102	1	16.0719																																x	x
22573	3-amino-2-hydroxy-5-sulfobenzoic acid	C7H7NO6S	M+H	43.1	27.1	-3.59481	92.4968	100 - 9.05 - 6.12 - 0.492 - 0.101		234.006	1	27.8545																																			x
22698	3-ethylpent-1-yn-3-ol	C7H12O	M+H	43.1	27.9	4.16444	92.4114	100 - 7.75 - 0.465		113.097	1	30.438																																		x		x	x
25786	1,4-dihydro-3,1-benzoxazin-2-one	C8H7NO2	M+H-H2O, M+H	43.1	18.2	1.34316	98.9502	100 - 9.17 - 0.784	149.048	150.055	1	17.0841																																x	x			x
35785	1-(2-methyl-5-propan-2-ylcyclohex-2-en-1-yl)propan-1-one	C13H22O	M+H-H2O	43.1	29.2	0.0590937	86.572	100 - 14.4 - 1.16		177.164	1	34.0472						x	x		x		x
42617	(2R,5R)-3-(2-hydroxyethylidene)-7-oxo-4-oxa-1-azabicyclo[3.2.0]heptane-2-carboxylic acid	C8H9NO5	M+H-H2O	43.1	25.8	-0.444422	90.2282	100 - 9.31 - 1.41 - 0.105		182.045	1	22.7607																																	x
62400	(2-heptadecyl-4-methyl-5H-1,3-oxazol-4-yl)methanol	C22H43NO2	M+H-H2O, M+Na	43.1	17.5	-0.0420523	97.9416	100 - 24.7 - 3.34 - 0.323	353.329	376.319	1	28.4999						x	x		x		x
65428	2,6,10,10-tetramethyl-1-oxaspiro[4.5]decan-6-ol	C13H24O2	M+H-H2O	43.1	28.7	2.56838	89.7482	100 - 14.4 - 1.37		195.175	1	31.1726						x	x		x		x
68999	tris[4-(diethylamino)phenyl]methanol	C31H43N3O	M+H-H2O	43.1	31.5	0.0078895	83.9265	100 - 35.2 - 6.2 - 0.733		456.337	1	25.6639																										x
85817	cyclododecane-1,2-diol	C12H24O2	M+Na	43.1	28.9	-0.437422	87.2902	100 - 13.3 - 1.23		223.167	1	28.3339																																				x
87688	3-hydroxy-2-(hydroxymethyl)-2-methylpropanal	C5H10O3	M+H-H2O	43.1	24.2	2.20364	93.9997	100 - 5.64 - 0.746		101.06	1	27.1993																																				x	x
87688	3-hydroxy-2-(hydroxymethyl)-2-methylpropanal	C5H10O3	M+H-H2O	43.1	21.8	0.19024	93.9997	100 - 5.64 - 0.746		101.06	1	7.20732
89285	1-(4-methyloxan-2-yl)propan-2-one	C9H16O2	M+H-H2O	43.1	25.1	-0.0357401	90.2103	100 - 9.99 - 0.858		139.112	1	28.5306																																				x	x
89989	5-ethylfuran-2-carbaldehyde	C7H8O2	M+H-H2O	43.1	24.8	1.25782	92.2435	100 - 7.74 - 0.67		107.049	1	14.9056																																x	x
91387	2-methyl-1-methylphosphonoyloxypropane	C5H13O2P	2M+H	43.1	21.3	-2.55582	97.3142	100 - 5.63 - 0.54		273.137	1	22.6978																																x	x
92780	4-propan-2-ylcyclohex-2-en-1-one	C9H14O	M+H-H2O	43.1	27.2	1.76508	90.4327	100 - 9.93 - 0.646		121.101	1	32.1211								x				x
96694	N-(4-hydroxy-3-prop-2-enylphenyl)acetamide	C11H13NO2	2M+Na	43.1	29.9	-2.04023	88.0172	100 - 12.5 - 1.13		405.178	1	27.8738												x
103546	dimethyl 2-(3-oxo-2-pentylcyclopentyl)propanedioate	C15H24O5	M+H	43.1	22.9	0.339	92.8615	100 - 16.7 - 2.33 - 0.235		285.17	1	27.844																																				x	x
104017	2,5-diethyl-3,4-diphenylcyclopenta-2,4-dien-1-one	C21H20O	M+H	43.1	25.9	-0.651767	90.6085	100 - 23 - 2.72 - 0.222		289.159	1	23.236																								x	x
106739	2-tert-butyl-4-methylcyclohexan-1-ol	C11H22O	M+H-H2O	43.1	27.7	0.574075	88.439	100 - 12.2 - 0.884		153.164	1	29.8329																																x
122825	2,4-diethylthioxanthen-9-one	C17H16OS	M+H, M+Na, 2M+Na	43.1	19.1	0.932594	97.6334	100 - 19.4 - 6.51 - 0.983 - 0.112	268.092	269.1	1	27.989																								x	x
163437	7-ethylimino-8-methyl-N-(2-methylphenyl)phenoxazin-3-amine	C22H21N3O	M+H	43.1	20.9	-1.49391	96.2612	100 - 25.2 - 3.24 - 0.285		344.175	1	9.98907																																x	x	x		x	x
1551277	ethyl (Z)-2-cyano-3-(1H-indol-3-yl)prop-2-enoate	C14H12N2O2	M+H-H2O	43.1	22.7	-0.084185	92.9869	100 - 16.1 - 1.62 - 0.123		223.087	1	27.4902																																x	x			x	x
3016146	diethyl 2-[(3-pyridin-4-ylanilino)methylidene]propanedioate	C19H20N2O4	M+H	43.1	20.5	1.18228	96.4167	100 - 21.7 - 3.06 - 0.324		341.15	1	27.4797																																x	x			x	x
3018155	2,6-di(butan-2-yl)cyclohexan-1-one	C14H26O	M+H	43.1	20.3	0.845624	96.1102	100 - 15.5 - 1.32		211.206	1	31.2982						x		x
3020350	2-(2-methylprop-2-enoyloxy)ethyl 6-hydroxyhexanoate	C12H20O5	M+H-H2O, M+H	43.1	20.9	1.65081	96.4354	100 - 13.4 - 1.85 - 0.168	244.131	245.139	1	29.2929																																x	x	x		x	x
3023157	4-O-(2-ethylhexyl) 1-O-octadec-9-enyl 2-hydroxybutanedioate	C30H56O5	M+Na	43.1	27.1	4.87609	94.0577	100 - 33.3 - 6.39 - 0.899 - 0.101		519.404	1	31.4785																																		x		x	x
3023287	1,4-diamino-9,10-dihydroanthracene-9,10-diol	C14H14N2O2	M+H-H2O	43.1	19.8	0.402052	96.4115	100 - 16.1 - 1.63 - 0.123		225.102	1	32.7086																																x	x
4184941	3-[3-(3-methoxypropoxy)propoxy]propyl prop-2-enoate	C13H24O5	M+H-H2O	43.1	19.3	0.236988	96.4908	100 - 14.5 - 2.01 - 0.189		243.159	1	29.3034																																x	x			x	x
6432974	1-O-butyl 4-O-(3-hydroxypropyl) (Z)-but-2-enedioate	C11H18O5	M+Na	43.1	23.3	-2.20411	94.6288	100 - 12.3 - 1.72 - 0.149		253.104	1	27.5196																								x	x
6454170	[2-(decanoyloxymethyl)-3-hydroxy-2-(hydroxymethyl)propyl] decanoate	C25H48O6	M+Na	43.1	22.8	-0.832731	93.6747	100 - 27.8 - 4.96 - 0.662		467.334	1	29.4162																																					x
11122654	methyl (4R)-4-[(5R,7R,8R,9S,10S,12S,13R,14S,17R)-7,12-dihydroxy-10,13-dimethyl-3-oxo-1,2,4,5,6,7,8,9,11,12,14,15,16,17-tetradecahydrocyclopenta[a]phenanthren-17-yl]pentanoate	C25H40O5	M+Na	43.1	25.5	-0.166687	89.9378	100 - 27.7 - 4.71 - 0.599		443.277	1	29.6943												x
14401630	[2,2-bis[3-(3,5-ditert-butyl-4-hydroxyphenyl)propanoyloxymethyl]-3-hydroxypropyl] 3-(3,5-ditert-butyl-4-hydroxyphenyl)propanoate	C56H84O10	M+Na	43.1	20.9	0.0699668	94.8362	100 - 61.9 - 20.9 - 5.03 - 0.957 - 0.152		939.596	1	31.5264								x					x
21118774	2,3-diethyl-4,4-dimethylcyclohex-2-en-1-one	C12H20O	M+H-H2O	43.1	28.7	-0.73861	87.5199	100 - 13.2 - 1.01		163.148	1	34.6209																														x	x
44146733	(14E)-1-oxacyclohexadec-14-en-2-one	C15H26O2	2M+H	43.1	22.1	-2.8579	96.9622	100 - 16.6 - 1.7 - 0.13		477.392	1	35.8813	x					x		x	x	x	x	x				x															x
54148377	[(2S,3S,4R,5R)-2-dodecanoyloxy-3,4,5,6-tetrahydroxyhexyl] dodecanoate	C30H58O8	M+H, M+Na	43.1	18.6	1.90895	99.1592	100 - 33.4 - 7.05 - 1.11 - 0.143	546.414	569.403	1	29.5057				x		x	x		x		x	x		x			x														x
564	6-aminohexanoic acid	C6H13NO2	M+H-H2O	43	23.7	1.18405	92.845	100 - 7.08 - 0.626		114.091	1	12.9474
5838	5-(cyclohexen-1-yl)-5-ethyl-1,3-diazinane-2,4,6-trione	C12H16N2O3	2M+Na	43	21.2	-4.16239	98.3781	100 - 14 - 1.53 - 0.122		495.219	1	21.0938																																	x
13606	isocyanobenzene	C7H5N	M+H	43	21.8	3.32786	97.2942	100 - 7.99 - 0.278		104.05	1	18.2816
17083	11-aminoundecanoic acid	C11H23NO2	M+H-H2O	43	27.5	-0.359	87.9171	100 - 12.6 - 1.14		184.17	1	34.0681						x	x		x		x
18282	2-[2-[2-[2-[2-(2-dodecoxyethoxy)ethoxy]ethoxy]ethoxy]ethoxy]ethanol	C24H50O7	M+Na	43	25.9	-1.73297	91.16	100 - 26.8 - 4.89 - 0.669		473.344	1	30.7289																																x	x
19309	4-hydroxy-2,5-dimethylfuran-3-one	C6H8O3	M+H-H2O	43	21	2.19902	96.5714	100 - 6.7 - 0.806		111.044	1	27.2098																																				x	x
23173	1,6-dioxacycloheptadecan-7-one	C15H28O3	M+H	43	18	1.63821	98.9729	100 - 16.7 - 1.92 - 0.166		257.212	1	25.1656														x
66085	8-aminooctanoic acid	C8H17NO2	M+H-H2O	43	18.9	1.9961	98.4242	100 - 9.29 - 0.795		142.123	1	28.3532						x
69856	4,6-dimethyl-2-oxo-1H-pyridine-3-carbonitrile	C8H8N2O	M+H	43	20	-0.125728	94.8857	100 - 9.51 - 0.61		149.071	1	18.9999
70003	6,7,8,9-tetrahydrobenzo[7]annulen-5-one	C11H12O	M+H-H2O	43	25.4	0.602957	90.24	100 - 12.1 - 0.87		143.086	1	28.2694											x			x						x				x	x
70670	ethyl 2-(triphenyl-lambda5-phosphanylidene)acetate	C22H21O2P	M+H	43	23.3	-2.76036	94.8768	100 - 24.1 - 3.19 - 0.302		349.134	1	19.6051
76705	3,4-dihydroisoquinoline	C9H9N	M+H	43	23.4	-0.324079	91.7349	100 - 10.2 - 0.467		132.081	1	23.552																																	x				x
80548	cyclohexyl dodecanoate	C18H34O2	M+H	43	22	1.49708	94.6549	100 - 19.9 - 2.29 - 0.194		283.264	1	30.991																																x				x	x
81248	2-[2-[2-[2-[2-[2-[2-[2-[2-[2-[2-(2-hydroxyethoxy)ethoxy]ethoxy]ethoxy]ethoxy]ethoxy]ethoxy]ethoxy]ethoxy]ethoxy]ethoxy]ethanol	C24H50O13	M+H, M+Na	43	23.1	-1.19278	93.3027	100 - 27 - 6.18 - 1.01 - 0.144	546.324	569.314	1	11.9675																																				x	x
81733	2-[2-[2-[2-[2-[2-[2-[2-(2-tetradecoxyethoxy)ethoxy]ethoxy]ethoxy]ethoxy]ethoxy]ethoxy]ethoxy]ethanol	C32H66O10	M+Na	43	32.6	-0.881336	83.5154	100 - 35.8 - 8.26 - 1.43 - 0.203		633.454	1	30.2241											x
92053	2-tert-butyl-4-(2-phenylpropan-2-yl)phenol	C19H24O	M+H-H2O	43	18.2	-1.25899	98.1039	100 - 20.9 - 2.27 - 0.172		251.179	1	25.0504											x			x						x
95331	2-propan-2-ylcyclohexan-1-ol	C9H18O	M+H-H2O	43	25.8	0.980022	90.3914	100 - 9.98 - 0.651		125.133	1	30.8337																																				x	x
97927	2-hydroxy-1,2-bis(6-methylpyridin-2-yl)ethanone	C14H14N2O2	M+H-H2O	43	19	-0.141023	96.088	100 - 16.1 - 1.63 - 0.123		225.102	1	29.5																																x	x	x		x	x
101904	[2-[(1S,2S,10S,11S,13S,14R,15S,17S)-14-hydroxy-2,13,15-trimethyl-5-oxo-18-oxapentacyclo[8.8.0.01,17.02,7.011,15]octadeca-3,6-dien-14-yl]-2-oxoethyl] acetate	C24H30O6	M+Na	43	18.7	-1.45868	98.2482	100 - 26.5 - 4.61 - 0.602		437.193	1	22.8715																								x	x
106754	4-(5,5-dimethylcyclohex-3-en-1-yl)but-3-en-2-one	C12H18O	M+H-H2O	43	29.2	-1.53511	87.5399	100 - 13.2 - 1.01		161.132	1	22.5953																																				x	x
106864	3,5-bis(hydroxymethyl)oxan-4-one	C7H12O4	M+Na	43	20.3	-0.325746	95.0832	100 - 7.86 - 1.09		183.063	1	14.1453																																				x
117439	(2S)-3-(4-hydroxyphenyl)-2-[(2-methylpropan-2-yl)oxycarbonylamino]propanoic acid	C14H19NO5	M+H-H2O	43	17.3	0.0683976	97.7523	100 - 15.9 - 2.21 - 0.218		264.123	1	28.583																																	x
161968	3-ethyl-3-(4-nitrophenyl)piperidine-2,6-dione	C13H14N2O4	2M+H	43	24.7	-3.64628	94.4901	100 - 15.1 - 1.89 - 0.17		525.196	1	19.0473																				x				x	x
181270	bis(oxiran-2-ylmethyl) 1-methylcyclohex-4-ene-1,2-dicarboxylate	C15H20O6	M+Na	43	18.4	-1.49221	98.2345	100 - 16.7 - 2.54 - 0.269		319.115	1	14.6715
1551277	ethyl (Z)-2-cyano-3-(1H-indol-3-yl)prop-2-enoate	C14H12N2O2	M+H-H2O	43	24	1.14161	92.3396	100 - 16.1 - 1.62 - 0.123		223.087	1	26.437																																x	x
1551277	ethyl (Z)-2-cyano-3-(1H-indol-3-yl)prop-2-enoate	C14H12N2O2	M+H-H2O	43	17.8	0.138835	97.3566	100 - 16.1 - 1.62 - 0.123		223.087	1	28.093																																x	x
3015489	cyclododecane-1,1-diol	C12H24O2	M+H-H2O, M+H	43	18.8	1.40282	97.972	100 - 13.3 - 1.23	200.178	183.175	1	26.812								x						x															x
3034586	1-[4-(5-oxo-1-phenyl-2-sulfanylideneimidazolidin-4-yl)butyl]-3-phenylthiourea	C20H22N4OS2	M+H-H2O	43	23.2	0.906743	92.8524	100 - 25 - 12.2 - 2.47 - 0.537		381.121	1	18.8925											x					x
6451691	2,5,5-trimethyl-1,3,4,4a,6,7,8,8a-octahydronaphthalen-2-ol	C13H24O	M+H-H2O	43	28.8	0.794485	87.231	100 - 14.4 - 1.16		179.18	1	29.5524																																		x		x	x
6452352	2-[2-(2-ethylhexoxy)-2-oxoethyl]-2-hydroxybutanedioic acid	C14H24O7	M+H-H2O, M+Na	43	17.6	-0.590988	98.089	100 - 15.7 - 2.59 - 0.277	304.152	327.141	1	12.9997																																				x	x
6917708	[(3S,5S,8R,9S,10S,13R,14S,17R)-10-formyl-5,14-dihydroxy-13-methyl-17-(6-oxopyran-3-yl)-2,3,4,6,7,8,9,11,12,15,16,17-dodecahydro-1H-cyclopenta[a]phenanthren-3-yl] 3-methylbut-2-enoate	C29H38O7	M+H-H2O	43	38.2	4.66805	82.0889	100 - 32.1 - 6.41 - 0.957 - 0.116		481.261	1	10.533																													x
16205909	(2-hydroxy-3-octanoyloxypropyl) decanoate	C21H40O5	M+Na	43	20.2	-0.842652	95.5725	100 - 23.4 - 3.63 - 0.424		395.276	1	25.8943												x
20055236	(8R,9S,10R,13S,14S,17S)-4,17-dihydroxy-13-methyl-2,6,7,8,9,10,11,12,14,15,16,17-dodecahydro-1H-cyclopenta[a]phenanthren-3-one	C18H26O3	M+H	43	20.7	2.77107	97.6313	100 - 19.9 - 2.49 - 0.233		291.196	1	30.438																																		x		x	x
20841878	[2-[(6R,8S,10R,13S,14S,16R,17R)-17-acetyloxy-6-fluoro-10,13,16-trimethyl-3-oxo-7,8,12,14,15,16-hexahydro-6H-cyclopenta[a]phenanthren-17-yl]-2-oxoethyl] acetate	C26H31FO6	M+H-H2O	43	26.7	3.18634	91.9583	100 - 28.7 - 5.2 - 0.705		441.209	1	17.713																				x
21117878	1-(1-hydroxyethyl)-5-methyl-2-propan-2-ylcyclohexan-1-ol	C12H24O2	M+H-H2O, M+H	43	18.6	1.32085	98.1176	100 - 13.3 - 1.23	200.178	183.175	1	35.0607																																		x		x	x
23067259	2-(2-ethenoxyethoxy)ethyl prop-2-enoate	C9H14O4	M+H-H2O, M+H	43	21	-0.942755	95.4081	100 - 10 - 1.27	186.089	187.096	1	8.58112																																				x
44464839	4-methyl-2-pentan-3-yloxan-4-ol	C11H22O2	M+H-H2O	43	21	0.209301	94.4241	100 - 12.2 - 1.09		169.159	1	27.2598																																				x
56844027	6-[5-hydroxy-3-(hydroxymethyl)pentoxy]carbonylcyclohex-3-ene-1-carboxylic acid	C14H22O6	2M+H	43	26.1	0.637837	89.7819	100 - 15.6 - 2.37 - 0.244		573.291	1	25.2366
6811	Phthalic anhydride	C8H4O3	M+H	43	19.8	-0.507204	95.971	100 - 8.81 - 0.958		149.023	1	14.6296
12046	2-Methylpentanedioic Acid	C6H10O4	M+H-H2O, M+H	42.9	20.3	3.71182	98.6246	100 - 6.76 - 1.02	146.058	129.055	1	31.2609																																		x			x
6660	2-hydroxy-3-methylcyclopent-2-en-1-one	C6H8O2	M+H-H2O	42.9	23.4	1.92757	93.2356	100 - 6.66 - 0.598		95.0494	1	25.8447																																	x	x		x	x
6986	5-methyl-2-propan-2-ylcyclohexan-1-one	C10H18O	M+H-H2O	42.9	18.3	0.683646	97.1837	100 - 11.1 - 0.759		137.133	1	24.3539																																				x	x
10282	3-methyl-6-propan-2-ylcyclohex-2-en-1-ol	C10H18O	M+H-H2O	42.9	26.4	3.02077	91.7686	100 - 11.1 - 0.759		137.133	1	30.5742																																x				x	x
10785	2-hydroxycyclohexan-1-one	C6H10O2	M+H-H2O	42.9	25.4	3.57859	93.2143	100 - 6.68 - 0.599		97.0652	1	28.7506																																x				x	x
13580	7-aminoheptanoic acid	C7H15NO2	M+H-H2O	42.9	23.6	2.99066	94.5931	100 - 8.19 - 0.704		128.107	1	28.761																																x
19576	2-ethylcyclohexan-1-ol	C8H16O	M+H	42.9	21	1.77879	95.6178	100 - 8.87 - 0.552		129.128	1	27.7602																																x	x
24585	5-methyl-2-prop-1-en-2-ylcyclohexan-1-ol	C10H18O	M+H-H2O, M+H	42.9	23.8	1.72856	92.9574	100 - 11.1 - 0.759	154.136	155.143	1	31.8137																																				x	x
70705	hept-6-enoic acid	C7H12O2	M+H	42.9	23.2	0.563704	92.2013	100 - 7.79 - 0.673		129.091	1	32.5796								x	x
72096	2-[3-(hexadecanoylamino)propyl-dimethylazaniumyl]acetate	C23H46N2O3	M+H-H2O, M+Na	42.9	18.8	-1.95824	97.8976	100 - 26.3 - 3.93 - 0.428	398.35	421.339	1	26.1748											x
76319	2-methylbut-3-yn-2-amine	C5H9N	M+H	42.9	21.4	3.72383	97.4577	100 - 5.88 - 0.143		84.0811	1	12.8217																																x	x
84563	2-methoxy-5-nitrocyclohepta-2,4,6-trien-1-one	C8H7NO4	M+H	42.9	16	-0.301072	98.6839	100 - 9.25 - 1.2		182.045	1	13.2843																			x
87703	3-[[dimethyl-[3-(2-methylprop-2-enoyloxy)propyl]silyl]oxy-dimethylsilyl]propyl 2-methylprop-2-enoate	C18H34O5Si2	M+H-H2O, M+H	42.9	26.2	-0.527456	89.0989	100 - 30.2 - 11.9 - 2.35 - 0.446	386.194	387.202	1	25.1946											x													x		x	x	x	x	x	x
88259	2-[2-[2-(2-hydroxyethoxy)ethoxy]ethoxy]ethyl prop-2-enoate	C11H20O6	2M+H	42.9	26.7	1.4406	89.5445	100 - 12.4 - 1.93 - 0.176		497.26	1	15.7912																																					x
89362	octadecyl 3-aminobut-2-enoate	C22H43NO2	M+H	42.9	22.8	-1.36352	93.3919	100 - 24.7 - 3.34 - 0.323		354.336	1	29.1293						x	x		x		x
91604	4-(4-hydroxy-4-methylpentyl)cyclohex-3-ene-1-carbaldehyde	C13H22O2	M+H	42.9	21	1.45118	95.0835	100 - 14.4 - 1.37		211.17	1	30.6931				x		x	x	x	x		x					x	x	x		x				x		x			x
95559	3,4-dihydro-2H-pyran-2-ylmethanol	C6H10O2	M+H-H2O	42.9	25.7	3.60268	93.2143	100 - 6.68 - 0.599		97.0652	1	32.4176																																					x
100031	1-methyl-4-prop-1-en-2-yl-7-oxabicyclo[4.1.0]heptan-2-one	C10H14O2	M+H-H2O	42.9	26	-0.429159	89.2728	100 - 11.1 - 0.963		149.096	1	20.8761																																	x
103618	2-[2-(1-hydroxypropan-2-yloxy)-2-oxoethyl]tetradecanoic acid	C19H36O5	M+Na	42.9	19.9	-1.3695	96.2539	100 - 21.2 - 3.15 - 0.352		367.245	1	24.4339												x
105319	2-[2-[2-[2-[2-(8-methylnonoxy)ethoxy]ethoxy]ethoxy]ethoxy]ethanol	C20H42O6	M+Na	42.9	18.2	0.0664866	96.5189	100 - 22.3 - 3.61 - 0.436		401.287	1	31.8033																																x	x
105426	3-but-3-enyl-2,4,4-trimethylcyclohex-2-en-1-one	C13H20O	M+H-H2O, M+H	42.9	26.4	-0.550401	88.9202	100 - 14.3 - 1.16	192.151	175.148	1	25.6771																																		x		x	x
106765	1-ethyl-2-(3-methylbut-2-enyl)cyclopentan-1-ol	C12H22O	M+H	42.9	23.9	-1.04738	92.0293	100 - 13.3 - 1.02		183.174	1	34.6755																																				x	x
111416	4-[(3,3-dimethyl-2-bicyclo[2.2.1]heptanyl)methyl]-2-methylcyclohexan-1-one	C17H28O	M+H-H2O	42.9	27.8	-0.0963943	87.0399	100 - 18.7 - 1.86 - 0.13		231.211	1	31.5054						x	x		x		x
118140	3,4-dihydro-2H-pyran-2-carboxylic acid	C6H8O3	M+H-H2O	42.9	23.7	1.6768	93.0222	100 - 6.7 - 0.806		111.044	1	11.6766																																					x
118140	3,4-dihydro-2H-pyran-2-carboxylic acid	C6H8O3	M+H-H2O, M+H	42.9	20.4	1.63142	96.2287	100 - 6.7 - 0.806	128.048	111.044	1	24.1572																																				x	x
119628	[2-hydroxy-3-(12-hydroxyoctadec-9-enoyloxy)propyl] 12-hydroxyoctadec-9-enoate	C39H72O7	M+Na	42.9	17	1.16557	98.9388	100 - 43.3 - 10.6 - 1.88 - 0.266		675.518	1	33.8523																																x	x	x		x	x
120065	5-methyl-2-phenyl-1H-imidazole-4-carboxylic acid	C11H10N2O2	M+H	42.9	19.8	-0.736004	95.683	100 - 12.8 - 1.17		203.081	1	12.2294
198461	3-(2-prop-2-enylphenoxy)propane-1,2-diol	C12H16O3	M+H-H2O, M+H	42.9	23	-0.934066	92.5434	100 - 13.3 - 1.43 - 0.112	208.11	191.106	1	22.3083							x	x						x										x	x
443958	[2-[(1S,2S,4R,8S,9S,11S,12R,13S)-12-fluoro-11-hydroxy-9,13-dimethyl-16-oxospiro[5,7-dioxapentacyclo[10.8.0.02,9.04,8.013,18]icosa-14,17-diene-6,1'-cyclopentane]-8-yl]-2-oxoethyl] acetate	C28H35FO7	M+2H	42.9	31.5	4.21816	87.6747	100 - 31 - 6.07 - 0.889 - 0.106		252.127	2	11.6766																																					x
6432913	1-aminobutyl (Z)-octadec-9-enoate	C22H43NO2	M+Na	42.9	25.6	3.60461	93.0198	100 - 24.7 - 3.34 - 0.323		376.32	1	29.2358						x	x		x		x
10830433	(3S,8R,9S,10R,13S,14S)-3-(methoxymethoxy)-10,13-dimethyl-1,2,3,4,7,8,9,11,12,14,15,16-dodecahydrocyclopenta[a]phenanthren-17-one	C21H32O3	M+H-H2O	42.9	25.6	-0.755769	89.6416	100 - 23.2 - 3.18 - 0.323		315.232	1	33.758																																x	x	x		x	x
14323645	3',6'-dibutoxyspiro[2-benzofuran-3,9'-xanthene]-1-one	C28H28O5	2M+H	42.9	34.9	0.0775176	79.7582	100 - 30.8 - 5.61 - 0.754		889.395	1	23.8663
20788547	bis[2-(2-butoxyethoxy)ethyl] butanedioate	C20H38O8	M+Na	42.9	23	-1.96503	93.741	100 - 22.4 - 4.03 - 0.528		429.245	1	22.6978																																					x
21128831	(3S,4S)-4-ethyl-5-oxooxolane-3-carboxylic acid	C7H10O4	M+H	42.9	23.7	-0.943925	91.8049	100 - 7.84 - 1.09		159.065	1	10.8747																																				x
92779	Leucic acid	C6H12O3	M+H	42.9	22.5	2.10637	94.4664	100 - 6.74 - 0.809		133.086	1	28.583																																					x
24321	Tribenzylamine	C21H21N	M+H	42.9	20.1	-1.3937	95.8254	100 - 23.3 - 2.6 - 0.183		288.174	1	15.5527																																x
442021	Brucine	C23H26N2O4	M+2H	42.8	21.7	2.06666	94.8549	100 - 26.1 - 4.08 - 0.474		198.102	2	30.0842																																x	x			x	x
71188	Enrofloxacin	C19H22FN3O3	M+H	42.8	23.1	-3.85522	95.6263	100 - 22 - 2.93 - 0.289		360.17	1	26.1251																																x	x
895	6-(6-aminohexanoylamino)hexanoic acid	C12H24N2O3	M+H-H2O	42.8	26.2	-1.71068	89.864	100 - 14.1 - 1.54 - 0.124		227.175	1	2.96587								x
13594	cyclohex-2-en-1-one	C6H8O	M+H-H2O, M+H	42.8	25.6	4.38611	93.4501	100 - 6.62 - 0.389	96.0579	97.0652	1	32.4329						x	x	x	x		x
14283	cyclohexanecarboxamide	C7H13NO	M+H	42.8	23.2	1.18421	92.0659	100 - 8.12 - 0.494		128.107	1	34.0472						x	x		x		x
18937	non-1-yne	C9H16	M+H	42.8	25.9	-2.20177	90.6147	100 - 9.92 - 0.439		125.132	1	29.6629						x			x		x	x		x
25786	1,4-dihydro-3,1-benzoxazin-2-one	C8H7NO2	M+H-H2O	42.8	17.5	1.83764	98.586	100 - 9.17 - 0.784		132.045	1	20.1539											x
41859	(2R,3R,4R,5R)-2-[(1S,2S,3R,4S,6R)-4-amino-3-[[3-amino-6-(aminomethyl)-3,4-dihydro-2H-pyran-2-yl]oxy]-6-(ethylamino)-2-hydroxycyclohexyl]oxy-5-methyl-4-(methylamino)oxane-3,5-diol	C21H41N5O7	M+H	42.8	21.4	-3.81828	97.1789	100 - 25.3 - 4.51 - 0.601		476.306	1	7.79998																																				x	x
62556	[3-prop-2-enoyloxy-2,2-bis(prop-2-enoyloxymethyl)propyl] prop-2-enoate	C17H20O8	M+Na	42.8	16.9	-0.834432	98.2768	100 - 18.9 - 3.33 - 0.405		375.105	1	16.9528																				x				x	x	x
68845	2,2-diethylpent-4-enamide	C9H17NO	M+H	42.8	18.1	1.0585	97.148	100 - 10.3 - 0.686		156.138	1	31.5054						x	x		x	x	x
69226	5-formyl-2-hydroxybenzoic acid	C8H6O4	M+H	42.8	23.4	0.200467	90.8737	100 - 8.87 - 1.17		167.034	1	32.0844
77822	2-nonyldecanedioic acid	C19H36O4	M+Na	42.8	20.6	-0.0289436	93.5495	100 - 21.1 - 2.94 - 0.308		351.251	1	29.5267								x
78061	2-[1-(carboxymethyl)cyclohexyl]acetic acid	C10H16O4	M+H	42.8	21.1	2.29175	95.5288	100 - 11.2 - 1.39 - 0.108		201.113	1	23.552																																x	x			x
79689	2-[2-[2-[2-[2-[2-[2-[2-[2-(2-hydroxyethoxy)ethoxy]ethoxy]ethoxy]ethoxy]ethoxy]ethoxy]ethoxy]ethoxy]ethanol	C20H42O11	M+H	42.8	16.6	-0.716955	98.334	100 - 22.5 - 4.68 - 0.674		459.28	1	7.84283						x					x																		x		x
81260	2-[2-[2-[2-[2-[2-[2-[2-[2-[2-(2-hydroxyethoxy)ethoxy]ethoxy]ethoxy] ethoxy]ethoxy]ethoxy]ethoxy]ethoxy]ethoxy]ethanol	C22H46O12	M+H	42.8	17.4	-1.53292	98.4582	100 - 24.8 - 5.41 - 0.833 - 0.112		503.305	1	8.61355						x					x																		x		x
82547	[3-hydroxy-2,2-bis(hydroxymethyl)propyl] dodecanoate	C17H34O5	M+Na	42.8	21.3	-0.483976	93.5069	100 - 19 - 2.73 - 0.29		341.23	1	27.1449																													x
94233	5-(4-hydroxyphenyl)imidazolidine-2,4-dione	C9H8N2O3	M+H-H2O, M+H	42.8	16.3	0.112703	97.8425	100 - 10.7 - 1.13	192.054	175.05	1	14.3233
97792	[5-(hydroxymethyl)oxolan-2-yl]methanol	C6H12O3	M+H-H2O	42.8	23.3	1.83987	92.9797	100 - 6.74 - 0.809		115.076	1	25.2395																																	x			x
97927	2-hydroxy-1,2-bis(6-methylpyridin-2-yl)ethanone	C14H14N2O2	M+H-H2O, M+H	42.8	22.7	2.69518	94.5897	100 - 16.1 - 1.63 - 0.123	242.106	225.103	1	24.8333																																x	x
98097	2-methoxy-1,2-diphenylethanone	C15H14O2	M+H-H2O	42.8	20.4	-1.05184	94.9226	100 - 16.5 - 1.68 - 0.128		209.096	1	21.3307																													x	x	x
106765	1-ethyl-2-(3-methylbut-2-enyl)cyclopentan-1-ol	C12H22O	M+H-H2O	42.8	19.4	0.16072	94.7634	100 - 13.3 - 1.02		165.164	1	28.761																																x				x	x
108405	3-ethyl-1-methylazepan-2-one	C9H17NO	M+H	42.8	17.3	0.577729	97.5416	100 - 10.3 - 0.686		156.138	1	29.8386						x	x		x		x	x
118457	ethyl 1-ethyl-7-methyl-4-oxo-1,8-naphthyridine-3-carboxylate	C14H16N2O3	M+H-H2O	42.8	23.9	-0.996382	91.3763	100 - 16.2 - 1.84 - 0.157		243.113	1	17.0841																																x	x
134394	(2-hydroxy-3-phosphonooxypropyl) dodecanoate	C15H31O7P	M+H-H2O, M+H	42.8	19.9	-4.18075	98.7239	100 - 16.8 - 2.77 - 0.307	354.179	337.176	1	21.5735																																					x
175282	5-(2-hydroxy-2-methylpropylidene)cyclohex-3-ene-1-carbaldehyde	C11H16O2	M+H-H2O	42.8	26.7	-0.847629	88.3055	100 - 12.2 - 1.09		163.112	1	21.0833																																				x	x
1551277	ethyl (Z)-2-cyano-3-(1H-indol-3-yl)prop-2-enoate	C14H12N2O2	M+H-H2O	42.8	21	0.410459	93.3969	100 - 16.1 - 1.62 - 0.123		223.087	1	25.1267																																x	x			x
3016441	2-[2-(2-ethoxyethoxy)ethoxy]ethyl prop-2-enoate	C11H20O5	M+Na	42.8	16.9	-0.791991	98.2742	100 - 12.3 - 1.72 - 0.15		255.12	1	15.6236																																	x			x
3018061	12-aminododec-4-enoic acid	C12H23NO2	M+Na	42.8	28.4	1.05092	86.9857	100 - 13.7 - 1.28		236.162	1	30.4126						x					x
3020716	2-[2-(3,4-dimethyl-2,5-dioxopyrrol-1-yl)ethoxy]ethyl 2-methylprop-2-enoate	C14H19NO5	M+H-H2O	42.8	21.4	-0.776712	93.3051	100 - 15.9 - 2.21 - 0.218		264.123	1	27.4588																																x	x
3022507	4-cyclopentyl-2-methylcyclohexan-1-one	C12H20O	M+H-H2O	42.8	20.9	1.02512	94.169	100 - 13.2 - 1.01		163.148	1	32.5538																																				x
3023724	ethyl [4-(hydroxymethyl)-2,6-dimethoxyphenyl] carbonate	C12H16O6	2M+H	42.8	30.2	3.43658	87.8488	100 - 13.4 - 2.06 - 0.196		513.198	1	18.2083																																x	x			x
3023808	4-O-(2-ethylhexyl) 1-O-(2-hydroxyethyl) but-2-enedioate	C14H24O5	M+Na	42.8	17.8	-0.823515	97.3526	100 - 15.6 - 2.16 - 0.211		295.151	1	19.5318																																					x
3023969	2,3-di(octanoyloxy)propyl hexadecanoate	C35H66O6	M+Na	42.8	28.5	3.76569	89.9866	100 - 38.8 - 8.57 - 1.38 - 0.177		605.477	1	32.7718																																		x		x	x
3024241	1-[[5-(hydroxymethyl)furan-2-yl]methoxy]propan-2-ol	C9H14O4	M+H, 2M+H, 2M+Na, M+H-H2O	42.8	21.2	-0.51882	93.6606	100 - 10 - 1.27	186.089	373.186	1	21.7934																																				x
3024241	1-[[5-(hydroxymethyl)furan-2-yl]methoxy]propan-2-ol	C9H14O4	M+H-H2O	42.8	19.5	-0.8529	95.817	100 - 10 - 1.27		169.086	1	9.23942																																				x
5743514	ethyl 3-(4,8-dimethylnonyl)-3-methyloxirane-2-carboxylate	C17H32O3	M+H	42.8	17.7	-0.938291	97.4072	100 - 18.9 - 2.3 - 0.21		285.242	1	28.238												x
5743514	ethyl 3-(4,8-dimethylnonyl)-3-methyloxirane-2-carboxylate	C17H32O3	M+H	42.8	21.7	0.231925	92.5708	100 - 18.9 - 2.3 - 0.21		285.242	1	33.5676								x
6437422	(E)-tridec-4-en-7-yn-1-ol	C13H22O	M+H	42.8	24.3	0.501977	90.1045	100 - 14.4 - 1.16		195.174	1	32.5748																																				x	x
6451691	2,5,5-trimethyl-1,3,4,4a,6,7,8,8a-octahydronaphthalen-2-ol	C13H24O	M+H-H2O	42.8	19	-0.59817	95.4838	100 - 14.4 - 1.16		179.179	1	28.7699						x	x		x		x	x
9920342	[(2R)-2-[(2R,3R,4S)-3,4-dihydroxyoxolan-2-yl]-2-hydroxyethyl] (Z)-octadec-9-enoate	C24H44O6	M+H, M+Na, M+H-H2O	42.8	16.6	0.429823	97.808	100 - 26.7 - 4.65 - 0.609	428.314	451.303	1	29.0206																																				x	x
17934389	(3Z,5E)-cyclododeca-1,3,5-triene	C12H18	M+H	42.8	25.8	1.83511	90.506	100 - 13.2 - 0.799		163.148	1	30.7289																																x	x			x	x
22501469	tetradecyl phosphate	C14H29O4P-2	M+H-H2O	42.8	33.7	-4.05787	84.9122	100 - 15.6 - 1.96 - 0.18		275.176	1	21.5839																																				x
118116366	1-ethyl-2-(3-methylbutyl)cyclopentan-1-ol	C12H24O	M+H-H2O	42.8	20.5	0.38781	93.8228	100 - 13.3 - 1.02		167.179	1	29.8329																																x
135444907	2,4-diamino-5-[3,4,5-trihydroxy-6-(hydroxymethyl)oxan-2-yl]oxy-1H-pyrimidin-6-one	C10H16N4O7	M+H	42.8	18	-0.329213	96.3704	100 - 12.7 - 2.19 - 0.21		305.109	1	24.0839																																			x
637542	4-Coumaric acid	C9H8O3	M+H	42.7	21.2	2.14244	95.0842	100 - 9.94 - 1.06		165.055	1	23.0077			x					x
9215	Acridine	C13H9N	M+H	42.7	15.2	-0.301839	98.854	100 - 14.5 - 0.979		180.081	1	20.5328																																x	x
7965	Cyclohexylamine	C6H13N	M+H	42.7	21.1	0.573288	93.2716	100 - 7 - 0.21		100.112	1	29.3905											x
6494	3-methylpent-1-yn-3-ol	C6H10O	M+H-H2O, M+H	42.7	23.9	4.63961	94.8786	100 - 6.64 - 0.391	98.0736	81.0703	1	28.761																																x		x		x	x
6495	2,2-dimethoxypropane	C5H12O2	M+H-H2O	42.7	18.8	2.1601	97.1008	100 - 5.62 - 0.54		87.0807	1	26.1042																																x	x
6540	tris(2-butoxyethyl) phosphate	C18H39O7P	M+H, M+Na	42.7	19.9	-1.8628	95.8969	100 - 20.2 - 3.37 - 0.406	398.243	421.232	1	25.3622								x
7358	2-ethylbutan-1-ol	C6H14O	M+H-H2O	42.7	22.3	4.39143	96.0989	100 - 6.69 - 0.394		85.1016	1	29.0415																																				x	x
7675	2-pyridin-2-ylethanol	C7H9NO	M+H-H2O	42.7	20.2	1.7765	95.648	100 - 8.08 - 0.49		106.065	1	24.8229																																x	x
7675	2-pyridin-2-ylethanol	C7H9NO	M+H-H2O	42.7	21.9	2.82458	94.9135	100 - 8.08 - 0.49		106.065	1	29.7305																																x	x			x
7823	hexane-1,2,6-triol	C6H14O3	M+H	42.7	20.6	1.2146	94.3974	100 - 6.76 - 0.81		135.102	1	22.3125																																				x	x
8426	3-amino-4-methoxy-N-phenylbenzamide	C14H14N2O2	M+H-H2O	42.7	19.1	-0.172292	94.5998	100 - 16.1 - 1.63 - 0.123		225.102	1	27.0841																																x	x
9470	1-phenyl-2-(pyridin-2-ylamino)ethanol	C13H14N2O	M+H-H2O	42.7	27.9	-0.514793	86.0275	100 - 15 - 1.25		197.107	1	29.741																																x	x
12723	2-methylhex-5-en-3-yn-2-ol	C7H10O	M+H-H2O	42.7	23.8	2.98059	93.1832	100 - 7.72 - 0.463		93.0702	1	32.5643																																				x	x
15624	2-prop-2-enylphenol	C9H10O	M+H	42.7	23.7	-0.554946	90.4741	100 - 9.89 - 0.642		135.08	1	20.9664											x													x	x
18282	2-[2-[2-[2-[2-(2-dodecoxyethoxy)ethoxy]ethoxy]ethoxy]ethoxy]ethanol	C24H50O7	M+Na	42.7	16.8	-1.07512	97.9162	100 - 26.8 - 4.89 - 0.669		473.344	1	28.5725
33979	(2-dodecanoyloxy-3-hydroxypropyl) dodecanoate	C27H52O5	M+H-H2O, M+Na	42.7	15.9	-0.0784307	97.5222	100 - 30 - 5.37 - 0.711	456.381	439.378	1	33.4881																																				x
41171	(5-methyloxolan-2-yl)methanol	C6H12O2	M+H-H2O	42.7	24.5	3.44124	93.193	100 - 6.7 - 0.601		99.0808	1	25.4385																																x	x			x
61013	3-methylpent-2-en-4-yn-1-ol	C6H8O	M+H-H2O, M+H	42.7	24.2	3.64711	93.4501	100 - 6.62 - 0.389	96.0579	79.0546	1	25.6666																																		x		x	x
61013	3-methylpent-2-en-4-yn-1-ol	C6H8O	M+H-H2O, M+H	42.7	25.2	4.37327	93.4501	100 - 6.62 - 0.389	96.0579	79.0546	1	25.8447																																		x		x	x
61138	pent-4-enoic acid	C5H8O2	2M+H	42.7	18.1	-1.40329	97.2246	100 - 5.58 - 0.537		201.112	1	23.9754
62551	2-[2-[2-[2-(2-hydroxyethoxy)ethoxy]ethoxy]ethoxy]ethanol	C10H22O6	M+H-H2O	42.7	20.7	-1.86836	95.2068	100 - 11.3 - 1.81 - 0.157		221.138	1	7.01927																													x		x
68852	7-[3-[[2-hydroxy-3-[(2-methyl-1H-indol-4-yl)oxy]propyl]amino]butyl]-1,3-dimethylpurine-2,6-dione	C23H30N6O4	M+H	42.7	25.2	-1.09378	89.4892	100 - 27.6 - 4.48 - 0.538		455.24	1	26.2585											x												x		x
72065	2-(1-hydroxycyclohexyl)butanoic acid	C10H18O3	M+Na	42.7	21.5	-1.17044	93.3395	100 - 11.1 - 1.18		209.115	1	30.4231								x					x	x																	x
73956	bis(2-ethoxyethyl) decanedioate	C18H34O6	2M+H	42.7	38.4	-4.95744	80.9094	100 - 20.1 - 3.15 - 0.362		693.475	1	28.6232																												x
73958	3,5-dimethylcyclopent-2-en-1-one	C7H10O	M+H	42.7	25.4	3.53329	92.4326	100 - 7.72 - 0.463		111.081	1	31.5159						x	x	x	x		x
74458	prop-2-enoxybenzene	C9H10O	M+H	42.7	17.1	0.442141	96.8159	100 - 9.89 - 0.642		135.081	1	16.0983																								x	x
76459	2-[2-[2-[2-[2-[2-(2-dodecoxyethoxy)ethoxy]ethoxy]ethoxy]ethoxy]ethoxy]ethanol	C26H54O8	M+H, M+Na	42.7	19.4	-0.138839	94.1802	100 - 29 - 5.71 - 0.842 - 0.102	494.382	517.371	1	28.583
80364	dodecanediamide	C12H24N2O2	M+H, M+Na, M+H-H2O	42.7	16	-1.12293	98.7156	100 - 14.1 - 1.33	228.184	251.173	1	7.49935				x		x					x													x					x
81745	2-[2-[2-[2-(4-nonylphenoxy)ethoxy]ethoxy]ethoxy]ethanol	C23H40O5	M+H	42.7	24	2.92149	93.0297	100 - 25.5 - 4.15 - 0.506		397.296	1	28.4282																																				x
94297	4-methoxybut-3-en-2-one	C5H8O2	M+H-H2O, M+H	42.7	22.8	3.06623	94.2389	100 - 5.58 - 0.537	100.053	101.06	1	23.3763																																				x
105426	3-but-3-enyl-2,4,4-trimethylcyclohex-2-en-1-one	C13H20O	M+H-H2O, M+H	42.7	17.1	-0.108049	96.5348	100 - 14.3 - 1.16	192.151	175.148	1	30.6931						x	x	x	x		x						x
106188	N-[4-[[3-[(4-acetamidophenyl)methylidene]-5-methyl-2-oxocyclohexylidene]methyl]phenyl]acetamide	C25H26N2O3	M+Na	42.7	18.7	0.852383	95.6608	100 - 28.2 - 4.44 - 0.506		425.184	1	21.2509																																		x		x	x
107437	(8R,9S,10R,13S,14S)-13-methyl-2,3,6,7,8,9,10,11,12,14,15,16-dodecahydro-1H-cyclopenta[a]phenanthren-17-one	C18H26O	M+H-H2O, M+H	42.7	15.8	-0.354458	97.926	100 - 19.8 - 2.06 - 0.15	258.198	259.206	1	25.6666																																		x		x	x
110063	1-(2-hydroxyethyl)-3-octadecylimidazolidin-2-one	C23H46N2O2	M+H, M+Na	42.7	16.5	-0.511789	97.6311	100 - 26.2 - 3.71 - 0.373	382.356	405.345	1	31.1726						x					x
119614	2,3-di(propanoyloxy)propyl octadecanoate	C27H50O6	M+Na	42.7	38.6	4.27211	79.8719	100 - 30 - 5.58 - 0.774		493.352	1	33.5466								x
121753	methyl 2-(2-hexyl-3-oxocyclopentyl)acetate	C14H24O3	M+H-H2O	42.7	18.1	-1.62379	97.1861	100 - 15.5 - 1.74 - 0.146		223.169	1	24.4234							x
155574	2-[2-[2-[2-[2-[2-[2-(2-hydroxyethoxy)ethoxy]ethoxy]ethoxy]ethoxy]ethoxy]ethoxy]ethyl octadecanoate	C34H68O10	M+Na	42.7	28.8	-3.54553	88.9181	100 - 37.9 - 9.05 - 1.61 - 0.235		659.468	1	31.8697								x			x			x									x						x		x
166358	3,3,5,5-tetramethyl-4,4a,6,7-tetrahydro-1H-naphthalen-2-one	C14H22O	M+H-H2O	42.7	21.8	-1.25352	93.3373	100 - 15.4 - 1.31		189.164	1	30.1636						x		x
1551277	ethyl (Z)-2-cyano-3-(1H-indol-3-yl)prop-2-enoate	C14H12N2O2	M+H-H2O	42.7	17.5	1.73151	97.9228	100 - 16.1 - 1.62 - 0.123		223.087	1	30.2809																																x	x		x		x
3016145	ethyl 4-oxo-7-pyridin-4-yl-1H-quinoline-3-carboxylate	C17H14N2O3	2M+H	42.7	27.3	-1.7108	88.199	100 - 19.4 - 2.4 - 0.222		589.207	1	24.7069																				x				x
3017021	cycloocten-1-ol	C8H14O	M+H	42.7	25.1	2.66585	91.4059	100 - 8.85 - 0.55		127.112	1	33.329								x
3017534	undeca-1,5-dien-4-ol	C11H20O	M+H-H2O	42.7	31	1.98109	84.7459	100 - 12.2 - 0.881		151.148	1	30.8232																																x				x	x
3019601	1-methylcyclohex-4-ene-1,2-dicarboxylic acid	C9H12O4	M+H	42.7	16.4	0.307975	97.5073	100 - 10 - 1.27		185.081	1	26.2299																																x
3019826	2-[2-[4-(2-hydroxyethoxy)but-2-ynoxy]ethoxy]ethanol	C10H18O5	M+H-H2O	42.7	22.8	1.16273	92.1733	100 - 11.2 - 1.6 - 0.132		201.112	1	31.709																																x	x			x
3020350	2-(2-methylprop-2-enoyloxy)ethyl 6-hydroxyhexanoate	C12H20O5	M+H-H2O	42.7	28.7	2.33896	87.7445	100 - 13.4 - 1.85 - 0.168		227.128	1	23.5588																								x	x
3020637	2-O-(2-ethylhexyl) 1-O-undecyl benzene-1,2-dicarboxylate	C27H44O4	M+H, 2M+Na, M+Na	42.7	17.5	-0.277614	96.4806	100 - 29.9 - 5.12 - 0.643	432.324	455.313	1	32.7658	x					x		x	x				x						x												x
3022507	4-cyclopentyl-2-methylcyclohexan-1-one	C12H20O	M+H-H2O	42.7	27.2	0.966677	87.5199	100 - 13.2 - 1.01		163.148	1	28.0325																																x	x			x	x
3023066	2-[2-hydroxyethyl(3-methoxypropyl)amino]ethyl 2-methylprop-2-enoate	C12H23NO4	M+H-H2O	42.7	20	-1.54268	95.4351	100 - 13.8 - 1.7 - 0.147		228.159	1	11.7918
6437405	ethyl (Z,12R)-12-hydroxyoctadec-9-enoate	C20H38O3	M+H	42.7	18.4	-1.45417	97.0326	100 - 22.2 - 2.96 - 0.293		327.289	1	30.438																																				x	x
6452337	6-hydroxy-2,3,4,9-tetrahydropyrido[3,4-b]indol-1-one	C11H10N2O2	M+H	42.7	19	-0.0682534	94.4978	100 - 12.8 - 1.17		203.081	1	17.105
6917723	7-[(1R,2S)-2-hexyl-5-hydroxycyclopentyl]heptanoic acid	C18H34O3	M+Na	42.7	27.1	-1.82961	88.4155	100 - 20 - 2.51 - 0.235		321.239	1	27.7162												x
20055236	(8R,9S,10R,13S,14S,17S)-4,17-dihydroxy-13-methyl-2,6,7,8,9,10,11,12,14,15,16,17-dodecahydro-1H-cyclopenta[a]phenanthren-3-one	C18H26O3	M+H	42.7	18.3	-1.01835	96.2515	100 - 19.9 - 2.49 - 0.233		291.195	1	27.3645																																				x	x
44151292	[2-[(8S,10S,13S,14S,16R,17S)-16,17-dihydroxy-10,13-dimethyl-3-oxo-2,6,7,8,12,14,15,16-octahydro-1H-cyclopenta[a]phenanthren-17-yl]-2-oxoethyl] acetate	C23H30O6	M+H-H2O, M+H	42.7	23.3	0.20247	90.2656	100 - 25.4 - 4.34 - 0.555	402.204	385.201	1	29.6838												x
53461865	[2-[17-hydroxy-10,13,16-trimethyl-11-(4-methylphenyl)sulfonyloxy-3-oxo-2,4,5,6,7,8,9,11,12,14,15,16-dodecahydro-1H-cyclopenta[a]phenanthren-17-yl]-2-oxoethyl] acetate	C31H42O8S	M+H-H2O	42.7	33.6	4.86368	85.3814	100 - 35.1 - 12.1 - 2.79 - 0.516		557.26	1	19.7598																																					x
57350084	(2R)-2-[(4-ethoxy-4-oxobut-2-en-2-yl)amino]-2-phenylacetic acid	C14H17NO4	M+H	42.7	17.6	0.199936	96.3158	100 - 15.9 - 2 - 0.184		264.123	1	26.6255																																	x
3037884	Hirsutine	C22H28N2O3	M+H	42.7	27.7	-2.24071	88.6571	100 - 25 - 3.6 - 0.381		369.216	1	20.5014																																x	x				x
6544	Isophorone	C9H14O	M+H-H2O, M+H	42.7	18.3	0.513688	95.6349	100 - 9.93 - 0.646	138.105	139.112	1	20.8552																																x	x
62907	N-Ethyl-4-menthane-3-carboxamide	C13H25NO	M+H	42.7	25.4	-1.36541	89.8074	100 - 14.8 - 1.22		212.201	1	29.6419						x	x		x		x
6452086	alpha-Cyperone	C15H22O	M+H	42.6	23.1	1.28324	91.709	100 - 16.5 - 1.48		219.175	1	33.7876													x
6437668	FA 18:3+1O	C18H30O3	M+H-H2O, M+H	42.6	19.6	0.967584	94.524	100 - 19.9 - 2.5 - 0.234	294.22	277.216	1	31.4785																																		x		x	x
260003	Gabapentin Related Compound E	C9H14O4	M+H, 2M+Na, 2M+H, M+H-H2O	42.6	20.6	0.0268835	92.3268	100 - 10 - 1.27	186.089	395.168	1	15.4637														x
39	4,4-dimethyloxolane-2,3-dione	C6H8O3	M+H-H2O	42.6	20.6	3.23578	96.35	100 - 6.7 - 0.806		111.044	1	29.7305																																				x	x
3342	2-(3-phenoxyphenyl)propanoic acid	C15H14O3	M+H-H2O, M+Na	42.6	15.4	-1.38309	99.2457	100 - 16.5 - 1.89 - 0.162	242.094	265.083	1	17.8911																													x
7148	1-phenylpropan-1-one	C9H10O	M+H-H2O	42.6	23.6	1.06339	90.4741	100 - 9.89 - 0.642		117.07	1	17.8701
7439	2-methyl-5-prop-1-en-2-ylcyclohex-2-en-1-one	C10H14O	M+H	42.6	23.6	-0.193025	89.4707	100 - 11 - 0.754		151.112	1	22.5953																																				x	x
7671	N-phenylformamide	C7H7NO	M+H-H2O, 2M+H	42.6	16.7	-0.680973	97.1645	100 - 8.05 - 0.488	121.053	243.113	1	25.1267																																x	x
9470	1-phenyl-2-(pyridin-2-ylamino)ethanol	C13H14N2O	M+H-H2O	42.6	28.1	0.982014	86.0275	100 - 15 - 1.25		197.108	1	29.1044																																x	x
14263	3-methylcyclopentene	C6H10	M+H, 2M+H	42.6	17.2	1.43229	97.4861	100 - 6.6 - 0.183	82.0784	165.164	1	26.812												x
14263	3-methylcyclopentene	C6H10	M+H, 2M+H	42.6	17.3	1.26085	97.0647	100 - 6.6 - 0.183	82.0784	165.164	1	28.2711																																				x
17755	3-ethoxypropanal	C5H10O2	M+H	42.6	20.1	2.89785	96.2495	100 - 5.6 - 0.538		103.076	1	32.2815																																				x
19220	1-benzylpiperidin-4-one	C12H15NO	2M+Na	42.6	22.9	0.573438	90.9449	100 - 13.6 - 1.05		401.22	1	28.2187																																				x
22819	2,3-dihydro-1H-inden-1-ol	C9H10O	M+H-H2O	42.6	18.4	0.654274	95.4454	100 - 9.89 - 0.642		117.07	1	25.8447																																	x	x		x	x
31310	5-[(3S,8R,9S,10R,13R,14S,17R)-3-[(2S,3S,4R,5S,6S)-3,4-dihydroxy-6-(hydroxymethyl)-5-[(2S,3R,4S,5S,6R)-3,4,5-trihydroxy-6-methyloxan-2-yl]oxyoxan-2-yl]oxy-14-hydroxy-10,13-dimethyl-1,2,3,6,7,8,9,11,12,15,16,17-dodecahydrocyclopenta[a]phenanthren-17-yl]pyran-2-one	C36H52O13	M+Na	42.6	26.3	0.567991	87.2836	100 - 40 - 10.5 - 2.05 - 0.332		715.33	1	27.6054																																	x			x
33798	N-[4-(2-hydroxyethylsulfonyl)phenyl]acetamide	C10H13NO4S	M+Na	42.6	26.6	-3.07012	89.8893	100 - 12.3 - 6.03 - 0.643		266.045	1	18.2816																																x	x
61642	2-(2-hydroxyethoxy)ethyl prop-2-enoate	C7H12O4	M+H-H2O	42.6	21.1	0.0608457	91.784	100 - 7.86 - 1.09		143.07	1	9.811																																				x
61935	7-methyl-4,4a,5,6-tetrahydro-3H-naphthalen-2-one	C11H14O	M+H-H2O	42.6	25.2	-0.48055	88.5197	100 - 12.1 - 0.873		145.101	1	28.8862														x
66328	methyl 2-oxocyclopentane-1-carboxylate	C7H10O3	M+H-H2O	42.6	24.2	2.63447	92.0132	100 - 7.8 - 0.88		125.06	1	16.9633																				x				x
70003	6,7,8,9-tetrahydrobenzo[7]annulen-5-one	C11H12O	2M+H	42.6	18.5	-1.99728	96.996	100 - 12.1 - 0.87		321.184	1	22.9972																								x	x
70763	3-cyclohexylpropan-1-ol	C9H18O	M+H-H2O	42.6	17	1.76572	98.0731	100 - 9.98 - 0.651		125.133	1	29.8224																																x				x	x
75070	3-(1,2,3,6-tetrahydropyridin-4-yl)-1H-benzimidazol-2-one	C12H13N3O	2M+Na	42.6	21.7	-2.36774	94.2361	100 - 14.3 - 1.15		453.2	1	28.5515																																x	x			x	x
87703	3-[[dimethyl-[3-(2-methylprop-2-enoyloxy)propyl]silyl]oxy-dimethylsilyl]propyl 2-methylprop-2-enoate	C18H34O5Si2	M+H, M+Na	42.6	29.9	-1.74219	85.2874	100 - 30.2 - 11.9 - 2.35 - 0.446	386.194	387.201	1	20.4386																																x	x			x	x
89565	(2-hydroxy-3-phosphonooxypropyl) tetradecanoate	C17H35O7P	M+2H, M+H	42.6	20.2	-2.74192	95.9284	100 - 19.1 - 3.15 - 0.371	382.211	383.218	1	22.4487																																		x		x	x
94217	1-methyl-4-prop-1-en-2-ylcyclohexane-1,2-diol	C10H18O2	2M+Na	42.6	13.8	-0.0225808	99.0917	100 - 11.1 - 0.968		363.251	1	30.1741						x	x	x		x		x				x												x		x	x
96066	bicyclo[2.2.1]hept-5-en-2-ol	C7H10O	M+H-H2O	42.6	23.8	2.89974	92.4326	100 - 7.72 - 0.463		93.0702	1	31.0888						x	x	x	x		x
96875	3-methylidenebicyclo[2.2.1]heptan-2-one	C8H10O	M+H-H2O	42.6	24.2	2.04431	91.4477	100 - 8.81 - 0.546		105.07	1	31.5159						x	x	x	x		x
96890	2-pyridin-2-yloxyethanamine	C7H10N2O	M+H-H2O	42.6	23.3	1.70344	91.7638	100 - 8.45 - 0.521		121.076	1	22.323																																				x	x
100842	[2-(9-fluoro-11,17-dihydroxy-10,13,16-trimethyl-3-oxo-6,7,8,11,12,14,15,16-octahydrocyclopenta[a]phenanthren-17-yl)-2-oxoethyl] octadeca-9,12-dienoate	C40H59FO6	M+H	42.6	30.6	4.79545	87.7504	100 - 44.2 - 10.8 - 1.88 - 0.26		655.44	1	31.2819																																x	x	x		x	x
102606	1,3-dihydroxypropan-2-yl 2-hydroxyoctadecanoate	C21H42O5	M+H-H2O	42.6	15.8	0.710523	98.122	100 - 23.4 - 3.64 - 0.425		357.3	1	30.2495																																				x	x
106725	9-(diethoxymethyl)tricyclo[5.2.1.02,6]dec-3-ene	C15H24O2	2M+Na	42.6	22.6	1.81897	92.711	100 - 16.6 - 1.7 - 0.13		495.345	1	33.6828								x				x
110650	cyclooctane-1,4-diol	C8H16O2	M+Na	42.6	22.4	-0.417313	91.1792	100 - 8.91 - 0.761		167.104	1	23.1144																																				x
111444	4-acetyloxy-3-methylnonanoic acid	C12H22O4	M+Na	42.6	14.8	-0.2951	98.3269	100 - 13.4 - 1.65 - 0.141		253.141	1	20.8552																																x	x			x
115157	2-[2,2-bis(2-prop-2-enoyloxyethoxymethyl)butoxy]ethyl prop-2-enoate	C21H32O9	M+Na	42.6	21.2	1.37577	93.4905	100 - 23.4 - 4.47 - 0.619		451.194	1	21.8707																				x				x	x
656583	(1S,2R,6R,8S,11S,12S,15S,16S)-5,15-dihydroxy-2,16-dimethyl-7-oxapentacyclo[9.7.0.02,8.06,8.012,16]octadec-4-ene-4-carbonitrile	C20H27NO3	M+H	42.6	19	-0.844712	95.1784	100 - 22.4 - 3.01 - 0.3		330.206	1	24.7069											x
656926	2-[2-[2-[2-[2-[2-[2-[2-[2-[2-[2-[2-[2-(2-hydroxyethoxy)ethoxy]ethoxy]ethoxy]ethoxy]ethoxy]ethoxy]ethoxy]ethoxy]ethoxy]ethoxy]ethoxy]ethoxy]ethanol	C28H58O15	M+Na	42.6	33.2	-0.372321	80.1642	100 - 31.5 - 7.89 - 1.44 - 0.226		657.367	1	12.4365																																				x	x
3019066	1,1-dibutyl-3-methyl-3-phenylurea	C16H26N2O	2M+Na	42.6	28.8	-3.2219	87.8826	100 - 18.4 - 1.8 - 0.124		547.397	1	35.4438				x				x															x	x	x						x
3020130	2,2-bis(heptanoyloxymethyl)butyl nonanoate	C29H54O6	M+Na	42.6	24.3	3.75592	93.3195	100 - 32.2 - 6.25 - 0.901 - 0.105		521.383	1	29.7467								x			x
3023157	4-O-(2-ethylhexyl) 1-O-octadec-9-enyl 2-hydroxybutanedioate	C30H56O5	M+Na	42.6	24.6	4.73794	93.6682	100 - 33.3 - 6.39 - 0.899 - 0.101		519.404	1	35.9987																																		x		x	x
3024290	8-(3,7-dimethyloct-6-enoxy)-8-methoxy-2,6-dimethyloctan-2-ol	C21H42O3	M+Na	42.6	25.5	-1.47592	89.34	100 - 23.3 - 3.21 - 0.327		365.302	1	32.271																																				x
5743643	8-hydroxy-5,6,7,8-tetrahydro-1H-quinolin-2-one	C9H11NO2	M+H	42.6	16.9	-1.60217	97.8923	100 - 10.3 - 0.888		166.086	1	19.1047																																					x
6366023	3-[(E)-2-phenylethenyl]pyridine-2-carboxamide	C14H12N2O	M+H, M+Na	42.6	18.2	-0.928122	96.0153	100 - 16 - 1.41	224.095	225.102	1	16.4265																																x	x
16401784	3-[(3S,5S,8R,9S,10R,13R,14S,17R)-3-[(2R,4S,5S,6R)-4,5-dihydroxy-6-methyloxan-2-yl]oxy-5,14-dihydroxy-10-(hydroxymethyl)-13-methyl-2,3,4,6,7,8,9,11,12,15,16,17-dodecahydro-1H-cyclopenta[a]phenanthren-17-yl]-2H-furan-5-one	C29H44O9	2M+H	42.6	25.9	1.32705	88.9481	100 - 32.2 - 6.87 - 1.1 - 0.144		1073.61	1	27.2412																																					x
20836303	(Z)-9-(1-ethoxyethoxy)non-3-ene	C13H26O2	M+H-H2O	42.6	17.1	-0.37322	96.1777	100 - 14.4 - 1.38		197.19	1	28.1244																																				x
20836310	2-[(Z)-hex-3-enoxy]ethanol	C8H16O2	M+H-H2O	42.6	20.6	1.95107	94.5969	100 - 8.91 - 0.761		127.112	1	27.9697																																x	x			x	x
21116980	[(2R,3R,4S,5S,6R)-4,5-dihydroxy-2-[(2S,3S,4R,5R)-4-hydroxy-2,5-bis(hydroxymethyl)-3-octanoyloxyoxolan-2-yl]oxy-6-(hydroxymethyl)oxan-3-yl] octanoate	C28H50O13	M+Na	42.6	28.4	3.46337	88.7592	100 - 31.4 - 7.42 - 1.3 - 0.192		617.316	1	26.1461																																				x
21118774	2,3-diethyl-4,4-dimethylcyclohex-2-en-1-one	C12H20O	M+H-H2O	42.6	26.2	0.527524	87.5199	100 - 13.2 - 1.01		163.148	1	27.1155																																x	x			x	x
22833495	[(3R,4S,5S,6R)-3,4,5-trihydroxy-6-(hydroxymethyl)oxan-2-yl] (Z)-octadec-9-enoate	C24H44O7	M+H-H2O, M+Na	42.6	16.5	1.43389	98.3698	100 - 26.7 - 4.87 - 0.666	444.309	467.299	1	28.6563																																				x
54676154	3-acetyl-4-hydroxy-6-methyl-1H-pyridin-2-one	C8H9NO3	2M+H	42.6	19.3	4.54033	98.9612	100 - 9.24 - 0.996		335.125	1	24.3748																																x
57356699	9-oxo-9-tetradecoxynonanoic acid	C23H44O4	M+Na	42.6	19.1	0.605638	94.6561	100 - 25.5 - 3.95 - 0.454		407.313	1	31.6671																																					x
62459	1-Dodecyl-2-pyrrolidinone	C16H31NO	M+H	42.5	15.6	-0.690508	97.8264	100 - 18.1 - 1.74 - 0.119		254.248	1	32.4329						x	x		x		x
8663	2-Naphthalenol	C10H8O	M+H	42.5	23.2	0.140886	89.532	100 - 10.9 - 0.746		145.065	1	26.29																				x
260003	Gabapentin Related Compound E	C9H14O4	M+H, 2M+Na, 2M+H, M+H-H2O	42.5	20.3	0.554873	92.7759	100 - 10 - 1.27	186.089	373.186	1	25.4385																																x	x			x	x
824	2-aminopentanoic acid	C5H11NO2	M+H-H2O	42.5	18.7	0.250492	93.8654	100 - 5.98 - 0.56		100.076	1	21.2154								x
860	octadeca-9,12,15-trienoic acid	C18H30O2	M+H-H2O	42.5	31.3	0.289773	81.7222	100 - 19.9 - 2.28 - 0.193		261.221	1	30.7874						x	x	x	x		x
4867	2-[2-[2-[2-[2-[2-[2-[2-(2-hydroxyethoxy)ethoxy]ethoxy]ethoxy]ethoxy]ethoxy]ethoxy]ethoxy]ethanol	C18H38O10	M+H, M+Na	42.5	14.4	0.16978	98.1652	100 - 20.3 - 4.01 - 0.535	414.247	437.236	1	6.9559																																x				x	x
6505	tributyl 2-acetyloxypropane-1,2,3-tricarboxylate	C20H34O8	M+Na, 2M+Na, M+H	42.5	14.9	-0.982631	98.5758	100 - 22.3 - 4.02 - 0.527	402.225	425.214	1	26.2376						x																									x
6525	1-ethynylcyclohexan-1-ol	C8H12O	M+H	42.5	22.1	0.716161	91.4268	100 - 8.83 - 0.548		125.096	1	34.6104																														x	x
7755	3-methylpentanoic acid	C6H12O2	M+H-H2O	42.5	21.7	2.16194	93.193	100 - 6.7 - 0.601		99.0807	1	35.4459																																				x	x
7946	1-methoxypropan-2-yl acetate	C6H12O3	M+H	42.5	18.5	0.604413	94.5723	100 - 6.74 - 0.809		133.086	1	9.9367																																				x	x
7979	2-[2-[2-(2-methylprop-2-enoyloxy)ethoxy]ethoxy]ethyl 2-methylprop-2-enoate	C14H22O6	2M+H	42.5	25.3	2.3018	90.0117	100 - 15.6 - 2.37 - 0.244		573.292	1	28.6144																																				x	x
10324	2-ethyl-3-hydroxyhexanal	C8H16O2	2M+H	42.5	17.5	0.375096	95.3262	100 - 8.91 - 0.761		289.237	1	32.5224																																x	x
13594	cyclohex-2-en-1-one	C6H8O	M+H-H2O, M+H	42.5	22.1	2.47538	93.4501	100 - 6.62 - 0.389	96.0578	97.065	1	30.6931						x	x	x	x		x						x
17780	2,6-dimethylcyclohexan-1-one	C8H14O	M+H-H2O, M+H	42.5	16.2	2.19959	98.7241	100 - 8.85 - 0.55	126.105	127.112	1	20.7085																																x	x			x	x
19729	1,5-dihydroxy-4,8-bis(methylamino)anthracene-9,10-dione	C16H14N2O4	M+H-H2O	42.5	20.9	-1.08302	92.9952	100 - 18.3 - 2.41 - 0.237		281.092	1	27.4797																																x	x				x
31234	3-phenylpropan-1-ol	C9H12O	M+H-H2O, M+H	42.5	20.6	1.08827	93.2439	100 - 9.91 - 0.644	136.089	119.086	1	30.7036				x		x	x	x	x		x	x		x		x	x	x		x				x
49351	3,5-diacetamidobenzoic acid	C11H12N2O4	M+H-H2O	42.5	30.4	-0.274809	82.4353	100 - 12.9 - 1.59 - 0.134		219.076	1	16.0669																														x	x
49998	methyl 1,4a-dimethyl-7-propan-2-yl-2,3,4,4b,5,6,7,8,10,10a-decahydrophenanthrene-1-carboxylate	C21H34O2	2M+Na	42.5	18.5	-0.315943	94.237	100 - 23.2 - 2.97 - 0.275		659.501	1	31.7778								x			x			x									x						x		x
67228	methyl (1R,15S,16S,20S)-6,7-dimethoxy-16-methyl-17-oxa-3,13-diazapentacyclo[11.8.0.02,10.04,9.015,20]henicosa-2(10),4,6,8,18-pentaene-19-carboxylate	C23H28N2O5	M+H-H2O	42.5	28.9	0.907174	84.653	100 - 26.1 - 4.3 - 0.53		395.197	1	29.1044																																x	x			x
67330	2-(2-hydroxyethoxy)ethyl dodecanoate	C16H32O4	M+Na	42.5	15	-1.30419	98.8552	100 - 17.8 - 2.32 - 0.225		311.219	1	19.4794																																x			x	x
70410	(2S)-2-[[(2S)-2-amino-4-methylpentanoyl]amino]-3-(4-hydroxyphenyl)propanoic acid	C15H22N2O4	M+Na	42.5	17.2	-1.49338	96.8717	100 - 17.4 - 2.24 - 0.215		317.147	1	16.4732
81612	2,4-diethoxy-5-methylpyrimidine	C9H14N2O2	2M+Na	42.5	23	-4.34	94.5393	100 - 10.7 - 0.93		387.199	1	13.8903																				x
86171	2-benzyl-2-(dimethylamino)-1-(4-morpholin-4-ylphenyl)butan-1-one	C23H30N2O2	M+H-H2O, M+H	42.5	16.9	-1.83598	97.6729	100 - 26 - 3.66 - 0.366	366.23	367.237	1	13.3578																				x
86535	1-cyclohexylpropan-1-ol	C9H18O	M+H-H2O	42.5	20.3	3.45425	96.1398	100 - 9.98 - 0.651		125.133	1	30.111												x
86661	2-but-3-en-2-ylcyclohex-3-ene-1-carbaldehyde	C11H16O	M+H-H2O	42.5	22.9	0.839906	90.4088	100 - 12.1 - 0.876		147.117	1	32.1315								x
93077	octadeca-9,11,13-trienoic acid	C18H30O2	M+H-H2O	42.5	24.7	-1.09567	89.2021	100 - 19.9 - 2.28 - 0.193		261.221	1	35.1319																												x
93093	4-hydroxybutanal	C4H8O2	M+H	42.5	22.1	4.19868	95.2535	100 - 4.49 - 0.489		89.0601	1	25.9389																																				x
93852	ethyl 2-[(2-hydroxyphenyl)methylamino]acetate	C11H15NO3	M+H-H2O	42.5	15.3	-1.0507	98.2582	100 - 12.5 - 1.34 - 0.102		192.102	1	9.7914											x									x				x	x
94960	6-methyl-2-oxo-1H-pyridine-3-carboxylic acid	C7H7NO3	M+H-H2O	42.5	16.5	1.48174	97.765	100 - 8.13 - 0.905		136.04	1	25.0429																																	x
96435	6-ethylchromen-2-one	C11H10O2	M+H	42.5	24.5	0.467244	88.3659	100 - 12.1 - 1.08		175.075	1	23.0182			x					x			x
97792	[5-(hydroxymethyl)oxolan-2-yl]methanol	C6H12O3	M+H	42.5	23.3	4.81229	95.0159	100 - 6.74 - 0.809		133.087	1	29.1934																													x		x
98428	2-ethoxycyclohexan-1-ol	C8H16O2	M+H-H2O	42.5	21.9	-0.266102	91.1792	100 - 8.91 - 0.761		127.112	1	34.828								x																	x
99619	7-(2-aminoethyl)-1,3-dimethylpurine-2,6-dione	C9H13N5O2	2M+Na	42.5	40.2	1.58314	74.4502	100 - 11.8 - 1.05		469.204	1	19.4689																																x	x			x	x
106765	1-ethyl-2-(3-methylbut-2-enyl)cyclopentan-1-ol	C12H22O	M+H-H2O, M+H	42.5	15.4	1.24263	98.4243	100 - 13.3 - 1.02	182.167	183.175	1	25.8105												x																			x
110945	octadecane-1,9,10-triol	C18H38O3	M+Na	42.5	28.2	0.540066	85.053	100 - 20 - 2.52 - 0.237		325.271	1	27.7793							x	x			x	x					x
112944	5-(butylsulfamoyl)-2-methoxybenzenediazonium	C11H16N3O3S+	2M+H	42.5	22	0.201634	90.9854	100 - 14.1 - 6.06 - 0.725		541.19	1	17.0945
117180	2-(naphthalen-1-ylmethyl)-3-(oxolan-2-yl)propanoic acid	C18H20O3	M+Na	42.5	26.1	-1.10645	87.7531	100 - 19.8 - 2.47 - 0.231		307.13	1	18.6306																													x
122526	but-1-ene-1,4-diol	C4H8O2	M+H, 2M+H	42.5	19.4	3.33407	97.2029	100 - 4.49 - 0.489	88.0527	177.113	1	30.0633																																					x
155006	(5-hydroxy-6-prop-2-enoyloxyhexyl) prop-2-enoate	C12H18O5	M+H-H2O	42.5	15.3	-0.329583	97.6249	100 - 13.4 - 1.85 - 0.168		225.112	1	23.9045																				x				x	x				x	x	x
443958	[2-[(1S,2S,4R,8S,9S,11S,12R,13S)-12-fluoro-11-hydroxy-9,13-dimethyl-16-oxospiro[5,7-dioxapentacyclo[10.8.0.02,9.04,8.013,18]icosa-14,17-diene-6,1'-cyclopentane]-8-yl]-2-oxoethyl] acetate	C28H35FO7	M+H-H2O	42.5	25.9	3.03194	90.0259	100 - 31 - 6.07 - 0.889 - 0.106		485.235	1	17.9644																				x
1551277	ethyl (Z)-2-cyano-3-(1H-indol-3-yl)prop-2-enoate	C14H12N2O2	M+H-H2O	42.5	16.2	-0.795023	97.1104	100 - 16.1 - 1.62 - 0.123		223.086	1	27.0736																																x	x
3015868	5-ethylidene-3-hydroxy-4-methylfuran-2-one	C7H8O3	2M+Na	42.5	19	-0.988366	94.4566	100 - 7.78 - 0.878		303.084	1	16.2923																																	x			x
3024241	1-[[5-(hydroxymethyl)furan-2-yl]methoxy]propan-2-ol	C9H14O4	2M+H	42.5	17.2	-1.27435	96.8804	100 - 10 - 1.27		373.185	1	14.3628																																				x	x
5282282	3-[(Z)-octadec-9-enoxy]propane-1,2-diol	C21H42O3	M+Na	42.5	21.1	-3.0849	95.2153	100 - 23.3 - 3.21 - 0.327		365.302	1	31.8197																										x
6435901	(9Z,12Z)-octadeca-9,12-dienamide	C18H33NO	M+H, M+Na	42.5	14.1	0.388785	98.7096	100 - 20.3 - 2.15 - 0.159	279.256	280.264	1	28.761																																x
7273013	(1S,2S)-cyclooctane-1,2-diol	C8H16O2	M+H	42.5	21.3	2.99607	94.6701	100 - 8.91 - 0.761		145.123	1	30.3228																																x	x				x
11309555	(1R,6R)-6-methylcyclohex-3-ene-1-carboxylic acid	C8H12O2	M+H-H2O	42.5	25.2	3.30519	91.2208	100 - 8.87 - 0.757		123.081	1	30.7036						x	x		x		x
11970576	1-(4-methylphenyl)-1-pyridin-2-yl-3-pyrrolidin-1-ylpropan-1-ol	C19H24N2O	2M+Na	42.5	23.9	4.53251	93.8773	100 - 21.6 - 2.42 - 0.189		615.37	1	27.352																													x
16205568	methyl N-[2-(2-hydroxyethylcarbamoyl)phenyl]carbamate	C11H14N2O4	M+H-H2O, M+H	42.5	19.8	-1.11484	94.0564	100 - 12.9 - 1.59 - 0.134	238.095	221.092	1	15.697																																				x
20056814	[(1R,3R,6S,8R,11S,12S,15R,16R)-7,7,12,16-tetramethyl-15-[(2R)-6-methylhept-5-en-2-yl]-6-pentacyclo[9.7.0.01,3.03,8.012,16]octadecanyl] (E)-3-(4-hydroxy-3-methoxyphenyl)prop-2-enoate	C40H58O4	M+H	42.5	40.9	3.6246	75.9473	100 - 44.1 - 10.3 - 1.69 - 0.216		603.443	1	30.9235											x
20549182	N-tert-butyl-2-propan-2-ylcycloheptane-1-carboxamide	C15H29NO	M+H	42.5	16.2	-0.26446	96.5954	100 - 17 - 1.56 - 0.102		240.232	1	32.4329						x	x		x		x
21116980	[(2R,3R,4S,5S,6R)-4,5-dihydroxy-2-[(2S,3S,4R,5R)-4-hydroxy-2,5-bis(hydroxymethyl)-3-octanoyloxyoxolan-2-yl]oxy-6-(hydroxymethyl)oxan-3-yl] octanoate	C28H50O13	M+Na	42.5	26.2	3.87582	91.0512	100 - 31.4 - 7.42 - 1.3 - 0.192		617.317	1	26.7198																																				x
139595991	1-[3-(2-carboxycyclohexanecarbonyl)oxy-2,2-dimethylpropoxy]carbonylcyclohexane-1-carboxylic acid	C21H32O8	M+2H	42.5	17.1	0.128455	95.4884	100 - 23.4 - 4.26 - 0.569		207.112	2	21.8248																																	x			x
139595991	1-[3-(2-carboxycyclohexanecarbonyl)oxy-2,2-dimethylpropoxy]carbonylcyclohexane-1-carboxylic acid	C21H32O8	M+2H	42.5	19.8	-0.191097	92.7693	100 - 23.4 - 4.26 - 0.569		207.112	2	22.6873																																x	x			x
689043	3,4-dihydroxycinnamic acid	C9H8O4	M+H-H2O	42.4	17.5	-0.0106737	94.7698	100 - 9.98 - 1.27		163.039	1	28.4073																																		x
985	hexadecanoic acid	C16H32O2	M+Na	42.4	18.9	-2.37184	95.8282	100 - 17.7 - 1.89 - 0.15		279.229	1	29.2672
8359	1H-3,1-benzoxazine-2,4-dione	C8H5NO3	M+H-H2O	42.4	16.5	-0.329876	95.9919	100 - 9.19 - 0.991		146.024	1	22.7711																																	x
8904	decyl hydrogen sulfate	C10H22O4S	2M+Na	42.4	22.8	-0.745719	89.9118	100 - 12 - 6 - 0.628		499.237	1	31.4949						x	x		x		x
9248	13-oxabicyclo[10.1.0]tridecane	C12H22O	M+H-H2O, M+H	42.4	15	1.32267	98.3866	100 - 13.3 - 1.02	182.167	183.175	1	27.0317																																				x	x
10324	2-ethyl-3-hydroxyhexanal	C8H16O2	M+H-H2O	42.4	17	1.47246	96.7018	100 - 8.91 - 0.761		127.112	1	26.437																																x	x			x
10785	2-hydroxycyclohexan-1-one	C6H10O2	M+H-H2O	42.4	23.3	3.80167	93.2143	100 - 6.68 - 0.599		97.0652	1	31.1726						x	x	x	x		x
14871	2,3-dihydroxypropyl dodecanoate	C15H30O4	M+H-H2O, M+Na	42.4	15.6	-0.404929	96.8895	100 - 16.7 - 2.13 - 0.201	274.214	257.211	1	23.5588														x
15572	(2-phenyl-1,3-dioxolan-4-yl)methanol	C10H12O3	M+H-H2O	42.4	13.5	0.46587	98.9476	100 - 11.1 - 1.17		163.075	1	23.8034																																x	x
42617	(2R,5R)-3-(2-hydroxyethylidene)-7-oxo-4-oxa-1-azabicyclo[3.2.0]heptane-2-carboxylic acid	C8H9NO5	M+H-H2O	42.4	13	-0.342383	99.2472	100 - 9.31 - 1.41 - 0.105		182.045	1	15.875																																x	x
61041	2,6,6-trimethylcyclohexa-1,3-diene-1-carbaldehyde	C10H14O	M+H-H2O	42.4	26.1	-2.98	89.4707	100 - 11 - 0.754		133.101	1	35.1445																																				x	x
61058	12-hydroxy-N-[2-(12-hydroxyoctadecanoylamino)ethyl]octadecanamide	C38H76N2O4	M+H-H2O, M+Na, M+H	42.4	15	-0.696213	97.7758	100 - 42.9 - 9.78 - 1.57 - 0.197	624.58	647.569	1	30.9759						x	x	x			x													x	x	x
61138	pent-4-enoic acid	C5H8O2	2M+H	42.4	14.4	-0.254601	97.77	100 - 5.58 - 0.537		201.112	1	26.0623																																	x			x
65040	6-amino-5-methyl-1H-pyrimidin-2-one	C5H7N3O	2M+H	42.4	13.6	-0.243231	98.6405	100 - 6.62 - 0.394		251.125	1	15.5478											x									x			x	x	x					x
66085	8-aminooctanoic acid	C8H17NO2	M+H-H2O	42.4	22.4	1.20987	90.8392	100 - 9.29 - 0.795		142.123	1	28.7699						x	x		x		x
67439	7,8,15,16,23,24-hexaoxatrispiro[5.2.59.2.517.26]tetracosane	C18H30O6	M+Na	42.4	17.5	-0.944094	95.8575	100 - 20 - 3.14 - 0.36		365.193	1	27.4567						x																							x		x
69856	4,6-dimethyl-2-oxo-1H-pyridine-3-carbonitrile	C8H8N2O	M+H	42.4	15.1	-1.24452	98.2074	100 - 9.51 - 0.61		149.071	1	16.9269																																x				x
70263	ethynylcyclohexane	C8H12	2M+H	42.4	17.2	-3.74737	99.1678	100 - 8.79 - 0.34		217.194	1	25.8447																																x	x	x		x	x
70283	2-(6-methylpyridin-2-yl)ethanol	C8H11NO	M+H	42.4	17.9	1.00585	95.5159	100 - 9.18 - 0.58		138.091	1	26.4079																																	x			x
75070	3-(1,2,3,6-tetrahydropyridin-4-yl)-1H-benzimidazol-2-one	C12H13N3O	2M+Na	42.4	21.2	-4.22027	95.7331	100 - 14.3 - 1.15		453.199	1	27.3017																																x	x			x
75080	dibutyl 2-methylidenebutanedioate	C13H22O4	M+Na	42.4	16	-1.13693	97.4831	100 - 14.5 - 1.79 - 0.159		265.141	1	29.5372						x		x
78522	cyclohexa-2,5-diene-1-carboxylic acid	C7H8O2	M+H-H2O	42.4	18	2.19589	96.5915	100 - 7.74 - 0.67		107.049	1	27.3226																																x	x				x
80017	non-2-yn-1-ol	C9H16O	M+H	42.4	16.9	0.92525	96.3272	100 - 9.96 - 0.648		141.128	1	24.6786																																				x
80444	2-amino-5-[(4-amino-3-carboxyphenyl)methyl]benzoic acid	C15H14N2O4	M+H	42.4	17	0.384301	95.7009	100 - 17.3 - 2.22 - 0.213		287.103	1	29.0834																																x	x
80444	2-amino-5-[(4-amino-3-carboxyphenyl)methyl]benzoic acid	C15H14N2O4	M+H-H2O	42.4	16.8	2.07944	97.8713	100 - 17.3 - 2.22 - 0.213		269.093	1	29.5105																																x	x
83528	2,6,6-trimethylcyclohexa-2,4-dien-1-one	C9H12O	M+H-H2O	42.4	14.8	1.40427	98.7789	100 - 9.91 - 0.644		119.086	1	15.7445																				x
84283	4-methoxy-2-nitrobenzenediazonium	C7H6N3O3+	M+H	42.4	14.3	-1.45724	99.1987	100 - 8.85 - 0.965		181.048	1	28.3863																																x	x	x		x
86580	8-tricyclo[5.2.1.02,6]dec-3-enyl butanoate	C14H20O2	M+H-H2O	42.4	16.6	-0.998419	96.5932	100 - 15.4 - 1.52 - 0.113		203.143	1	23.7578							x
89269	3,3-diethyl-5-(hydroxymethyl)-1H-pyridine-2,4-dione	C10H15NO3	2M+Na	42.4	17.7	-0.99495	95.414	100 - 11.5 - 1.21		417.199	1	19.5527																																				x
91239	5-hydroxy-2-methyl-1,3-dioxane-4-carbaldehyde	C6H10O4	M+H-H2O	42.4	16.5	1.34443	97.1409	100 - 6.76 - 1.02		129.055	1	25.2814																																	x			x	x
101322	2-(2-hydroxyethoxy)ethyl tetradecanoate	C18H36O4	M+H-H2O, M+Na	42.4	22	-1.73235	91.8378	100 - 20 - 2.72 - 0.278	316.261	339.25	1	29.1614												x
103155	methyl 3-(5-acetamido-2-methoxyanilino)propanoate	C13H18N2O4	2M+Na	42.4	22.6	-3.67728	93.6818	100 - 15.2 - 1.89 - 0.171		555.241	1	19.6889																																				x	x
103739	5-[3,5-di(butan-2-yl)cyclopenten-1-yl]-5-hydroxy-3-oxopentanoic acid	C18H30O4	M+2H, 2M+H	42.4	26.3	-1.45399	87.55	100 - 20 - 2.71 - 0.276	310.214	621.435	1	33.4671																																x	x			x	x
108356	5-(2,2,3-trimethylcyclopent-3-en-1-yl)pent-3-en-2-one	C13H20O	M+H-H2O	42.4	21.7	0.735614	91.268	100 - 14.3 - 1.16		175.148	1	29.2824																																		x		x	x
108405	3-ethyl-1-methylazepan-2-one	C9H17NO	M+H	42.4	15.5	1.3199	98.2614	100 - 10.3 - 0.686		156.138	1	28.3637						x					x
111269	(2-methyloxolan-2-yl)methanamine	C6H13NO	M+H	42.4	21.1	1.86178	93.0578	100 - 7.04 - 0.418		116.107	1	29.4743						x	x		x			x														x
111416	4-[(3,3-dimethyl-2-bicyclo[2.2.1]heptanyl)methyl]-2-methylcyclohexan-1-one	C17H28O	M+H-H2O, M+H	42.4	19.4	-0.992979	93.9418	100 - 18.7 - 1.86 - 0.13	248.214	231.21	1	25.8342																																		x		x	x
134394	(2-hydroxy-3-phosphonooxypropyl) dodecanoate	C15H31O7P	M+H-H2O, M+H	42.4	20.8	-4.78605	96.8726	100 - 16.8 - 2.77 - 0.307	354.179	337.176	1	19.5583											x																				x
574183	2-hydroxy-4,4,6,6-tetramethylcyclohex-2-en-1-one	C10H16O2	M+H-H2O	42.4	22.7	0.166286	89.2524	100 - 11.1 - 0.966		151.112	1	22.4801																																				x	x
2839751	2,6-dimethyl-7-(4-methyl-1,3-dioxolan-2-yl)heptan-2-ol	C13H26O3	2M+Na	42.4	23.7	1.53104	89.9629	100 - 14.5 - 1.59 - 0.129		483.366	1	33.2052																																					x
3015896	diethyl 2-(oxolan-2-ylmethyl)propanedioate	C12H20O5	2M+Na	42.4	19.7	-0.693432	93.1642	100 - 13.4 - 1.85 - 0.168		511.251	1	17.6869
3017331	2-[2-(2-hydroxyethoxy)ethoxy]ethyl hexadecanoate	C22H44O5	M+Na	42.4	22.7	3.11263	92.9695	100 - 24.5 - 3.9 - 0.465		411.309	1	30.1741						x		x	x			x											x	x	x		x				x
3017677	2-[(5-amino-1,3,3-trimethylcyclohexyl)methylamino]ethanol	C12H26N2O	M+H-H2O, M+H	42.4	23.8	-1.52866	90.2232	100 - 14 - 1.12	214.204	197.201	1	29.097								x																x	x
3019908	N-[[4-(4-methylpent-3-enyl)cyclohex-3-en-1-yl]methylidene]hydroxylamine	C13H21NO	M+H	42.4	25.8	-0.129551	86.2698	100 - 14.7 - 1.21		208.17	1	30.4126						x	x	x	x		x						x
3020064	3-buta-1,3-dienyl-2,4,4-trimethylcyclohex-2-en-1-one	C13H18O	M+H-H2O	42.4	20.6	-0.898142	92.6381	100 - 14.3 - 1.15		173.132	1	22.8401														x
3021135	1-butoxy-3-phenylmethoxypropan-2-ol	C14H22O3	M+H-H2O	42.4	16.8	0.438893	95.8366	100 - 15.5 - 1.74 - 0.145		221.154	1	30.0376								x																							x
3034262	2-(trimethylazaniumyl)hexadecanoate	C19H39NO2	M+H-H2O	42.4	17	-0.0885877	95.2951	100 - 21.4 - 2.6 - 0.229		296.295	1	32.4329						x	x		x		x
6436518	diethyl 2-[(2E)-3,7-dimethylocta-2,6-dienyl]propanedioate	C17H28O4	M+H	42.4	18.1	-1.67986	95.8532	100 - 18.9 - 2.5 - 0.249		297.206	1	35.4249
6452343	ethyl 2-[(2,3-dimethyl-2-propan-2-ylbutanoyl)amino]acetate	C13H25NO3	M+Na	42.4	16.2	-1.7046	97.9433	100 - 14.8 - 1.64 - 0.135		266.172	1	30.4126						x					x
9816650	tert-butyl 2-[(4R,6S)-6-(hydroxymethyl)-2,2-dimethyl-1,3-dioxan-4-yl]acetate	C13H24O5	M+Na	42.4	22.8	-1.85587	91.4352	100 - 14.5 - 2.01 - 0.189		283.151	1	20.1767																																	x
10365526	[2-[(8S,9S,10R,11S,13S,14S,17R)-11,17-dihydroxy-10,13-dimethyl-3-oxo-2,6,7,8,9,11,12,14,15,16-decahydro-1H-cyclopenta[a]phenanthren-17-yl]-2-oxoethyl] butanoate	C25H36O6	M+H-H2O, M+Na	42.4	15.4	-0.63256	97.4064	100 - 27.7 - 4.92 - 0.655	432.251	455.24	1	25.7477											x									x			x	x	x				x
11194854	4-(4-aminophenyl)morpholin-3-one	C10H12N2O2	M+H	42.4	23.4	-0.0991126	88.6499	100 - 11.8 - 1.04		193.097	1	18.2712
11971122	2-methyl-1,4-dioxecane-5,10-dione	C9H14O4	M+H-H2O, 2M+H, 2M+Na, M+H	42.4	19	1.21359	94.5783	100 - 10 - 1.27	186.089	373.186	1	29.699																																x	x			x	x
14309509	2-(hydroxymethyl)-6-octadecoxyoxane-3,4,5-triol	C24H48O6	M+H-H2O	42.4	21	-1.85037	92.9706	100 - 26.7 - 4.67 - 0.611		415.341	1	30.7455												x
16218600	[(2R)-2-[(2R,3R,4S)-3,4-dihydroxyoxolan-2-yl]-2-hydroxyethyl] octadecanoate	C24H46O6	M+Na	42.4	18.5	1.02957	94.7202	100 - 26.7 - 4.66 - 0.61		453.319	1	30.9596																																					x
21117878	1-(1-hydroxyethyl)-5-methyl-2-propan-2-ylcyclohexan-1-ol	C12H24O2	M+H	42.4	25	-0.337562	87.2902	100 - 13.3 - 1.23		201.185	1	28.3113								x
21124472	(8S,9S,10S,13S,14S)-10,13-dimethyl-4,5,6,7,8,9,11,12,14,15,16,17-dodecahydro-3H-cyclopenta[a]phenanthren-1-ol	C19H30O	M+H-H2O	42.4	17	0.682716	95.7722	100 - 20.9 - 2.29 - 0.173		257.227	1	28.8969												x		x
46928273	3-[(3R)-3-amino-1,2,3,4-tetrahydrocarbazol-9-yl]propanoic acid	C15H18N2O2	2M+Na	42.4	19	2.8157	96.5852	100 - 17.2 - 1.81 - 0.141		539.264	1	22.3963																																x	x			x	x
56842390	2-amino-3-[10-(2-amino-5-oxo-4H-imidazol-3-yl)decyl]-4H-imidazol-5-one	C16H28N6O2	M+H-H2O	42.4	30.7	0.175843	81.7114	100 - 19.9 - 2.29 - 0.194		319.224	1	29.7967							x	x												x
57350084	(2R)-2-[(4-ethoxy-4-oxobut-2-en-2-yl)amino]-2-phenylacetic acid	C14H17NO4	M+H	42.4	14.2	-0.224091	97.9983	100 - 15.9 - 2 - 0.184		264.123	1	29.1044																																x	x
74821148	benzyl 10-hydroxy-2,4a,6a,6b,9,9,12a-heptamethyl-13-oxo-3,4,5,6,6a,7,8,8a,10,11,12,14b-dodecahydro-1H-picene-2-carboxylate	C37H52O4	M+H	42.4	31.2	4.89102	86.2233	100 - 40.8 - 8.92 - 1.38 - 0.167		561.397	1	27.1553											x																		x
71188	Enrofloxacin	C19H22FN3O3	M+H	42.3	21.4	-3.01345	93.4787	100 - 22 - 2.93 - 0.289		360.171	1	29.6467																																x	x				x
5978	methyl (1R,9R,10S,11R,12R,19R)-11-acetyloxy-12-ethyl-4-[(13S,15S,17S)-17-ethyl-17-hydroxy-13-methoxycarbonyl-1,11-diazatetracyclo[13.3.1.04,12.05,10]nonadeca-4(12),5,7,9-tetraen-13-yl]-8-formyl-10-hydroxy-5-methoxy-8,16-diazapentacyclo[10.6.1.01,9.02,7.016,19]nonadeca-2,4,6,13-tetraene-10-carboxylate	C46H56N4O10	M+H, M+Na	42.3	22.3	-1.02863	90.4828	100 - 52.2 - 15.4 - 3.31 - 0.568	824.399	825.406	1	26.6884																																x	x			x	x
5978	methyl (1R,9R,10S,11R,12R,19R)-11-acetyloxy-12-ethyl-4-[(13S,15S,17S)-17-ethyl-17-hydroxy-13-methoxycarbonyl-1,11-diazatetracyclo[13.3.1.04,12.05,10]nonadeca-4(12),5,7,9-tetraen-13-yl]-8-formyl-10-hydroxy-5-methoxy-8,16-diazapentacyclo[10.6.1.01,9.02,7.016,19]nonadeca-2,4,6,13-tetraene-10-carboxylate	C46H56N4O10	M+H	42.3	15.8	0.431945	96.3813	100 - 52.2 - 15.4 - 3.31 - 0.568		825.407	1	28.6877																																x	x
6970	(5-methyl-2-propan-2-ylcyclohexyl) 2-hydroxybenzoate	C17H24O3	M+H-H2O	42.3	14.7	0.766838	97.8026	100 - 18.8 - 2.28 - 0.208		259.169	1	35.7473																																x	x	x		x	x
8117	2-(2-hydroxyethoxy)ethanol	C4H10O3	M+H-H2O	42.3	22	4.75599	95.0097	100 - 4.56 - 0.697		89.0602	1	29.1721				x							x																		x
[truncated: 2,139 more rows]
[truncated: 2 more columns]

## Sheet: Table S15 
Table S15. PXR, PPARγ, ERα agonists and AR antagonists tentatively identified in the plastic extracts. Compounds ranked based on AC50/peak area for each receptor. Non-active compounds or compounds with a peak area < 100 are not included in the table
PXR- filtered for highest area > 100 and Lowest AC50 < 100 000											PPARγ- filtered for highest area > 100 and Lowest AC50 < 100 000										Estrogens- filtered for highest area > 100 and Lowest AC50 < 100 000											Antiandrogens- filtered for highest area > 100 and Lowest AC50 < 100 000
CASRN	PubChem CID	PREFERRED_NAME	IUPAC_NAME	DTXSID	Rank	AC50 [μM]	peak area	Ratio AC50/area	Detected in samples		CASRN	PubChem CID	PREFERRED_NAME	IUPAC_NAME	DTXSID	Rank	AC50 [μM]	Highest area	Ratio AC50/area	Detected in samples	CASRN	PubChem CID	PREFERRED_NAME	IUPAC_NAME	DTXSID	Rank	AC50 [μM]	Highest area	Ratio AC50/area	Detected in samples		CASRN	PubChem CID	PREFERRED_NAME	IUPAC_NAME	DTXSID	Rank	AC50 [μM]	peak area	Ratio AC50/area	Detected in samples
115-86-6	8289	Triphenyl phosphate	Triphenyl phosphate	DTXSID1021952	1	0.703515	542944	1.29574e-06	PUR_1, PUR_2, PVC_2, LDPE_4, LDPE_7, comp_1, PET_4, PET_5, PP_5b, PS_4		115-86-6	8289	Triphenyl phosphate	Triphenyl phosphate	DTXSID1021952	1	0.0030128	542944	5.54901e-09	PUR_1, PUR_2, PVC_2, LDPE_4, LDPE_7, comp_1, PET_4, PET_5, PP_5b, PS_4	104-43-8	66030	4-Dodecylphenol	4-Dodecylphenol	DTXSID1022508	1	0.084438	31243.8	2.70255e-06	PUR_1, comp_2, PVC_3, PVC_4, LDPE_8, comp_1,		100-64-1	7517	Cyclohexanone oxime	N-Cyclohexylidenehydroxylamine	DTXSID4021842	1	0.691333	19746.9	3.50096e-05	PUR_1, comp_2, PVC_4,
3147-75-9	62485	Octrizole	2-(2H-Benzotriazol-2-yl)-4-(2,4,4-trimethylpentan-2-yl)phenol	DTXSID9027522	2	1.04068	607970	1.71172e-06	PUR_1, PUR_2,PET_2,		87-62-7	6896	2,6-Dimethylaniline	2,6-Dimethylaniline	DTXSID8026307	2	0.0143165	5891.86	2.42988e-06	PUR_2, PVC_3, PVC_4	521-17-5	10634	Androstenediol	Androst-5-ene-3beta,17beta-diol	DTXSID9022609	2	0.0805382	11309.2	7.12148e-06	PUR_1, PVC_1, PVC_2, PVC_3, PVC_4,		115-86-6	8289	Triphenyl phosphate	Triphenyl phosphate	DTXSID1021952	2	25.2765	542944	4.65545e-05	PUR_1, PUR_2, PVC_2, LDPE_4, LDPE_7, comp_1, PET_4, PET_5, PP_5b, PS_4
77-90-7	6505	Acetyl tributyl citrate	Tributyl 2-(acetyloxy)propane-1,2,3-tricarboxylate	DTXSID2026446	3	0.852715	184096	4.63191e-06	comp_2, LDPE_2, PS_5b,		77-90-7	6505	Acetyl tributyl citrate	Tributyl 2-(acetyloxy)propane-1,2,3-tricarboxylate	DTXSID2026446	3	7.38578	184096	4.01192e-05	comp_2, LDPE_2, PS_5b,	115-86-6	8289	Triphenyl phosphate	Triphenyl phosphate	DTXSID1021952	3	7.97501	542944	1.46885e-05	PUR_1, PUR_2, PVC_2, LDPE_4, LDPE_7, comp_1, PET_4, PET_5, PP_5b, PS_4		3147-75-9	62485	Octrizole	2-(2H-Benzotriazol-2-yl)-4-(2,4,4-trimethylpentan-2-yl)phenol	DTXSID9027522	3	31.3948	607970	5.16388e-05	PUR_1, PUR_2,PET_2,
791-28-6	13097	Triphenylphosphine oxide	Oxo(triphenyl)-lambda~5~-phosphane	DTXSID2022121	4	0.701483	132896	5.27843e-06	PUR_1, PUR_2,comp_2, PP_5b, PP_5a,		59227-89-3	42981	Laurocapram	1-Dodecylazepan-2-one	DTXSID0042086	4	7.87249	191304	4.11517e-05	PUR_1, comp_2, PVC_3, PVC_4, LDPE_8, LDPE_5, LDPE_7, LDPE_2, LDPE_3, comp_1,	123-34-2	78950	Glycerol 1-allylether	3-[(Prop-2-en-1-yl)oxy]propane-1,2-diol	DTXSID4044375	4	0.0641241	3839.09	1.6703e-05	comp_2, PVC_3, PVC_4,		59227-89-3	42981	Laurocapram	1-Dodecylazepan-2-one	DTXSID0042086	4	42.5548	191304	0.000222446	PUR_1, comp_2, PVC_3, PVC_4, LDPE_8, LDPE_5, LDPE_7, LDPE_2, LDPE_3, comp_1,
59227-89-3	42981	Laurocapram	1-Dodecylazepan-2-one	DTXSID0042086	5	1.40839	191304	7.36205e-06	PUR_1, comp_2, PVC_3, PVC_4, LDPE_8, LDPE_5, LDPE_7, LDPE_2, LDPE_3, comp_1,		112-60-7	8200	Tetraethylene glycol	2,2'-{Oxybis[(ethane-2,1-diyl)oxy]}di(ethan-1-ol)	DTXSID9026922	5	0.0625785	745.124	8.3984e-05	comp_2, PVC_4, LDPE_8, LDPE_4, LDPE_7, comp_1, PP_5b, PS_5b,	119313-12-1	86171	2-Benzyl-2-(dimethylamino)-1-[4-(morpholin-4-yl)phenyl]butan-1-one	2-Benzyl-2-(dimethylamino)-1-[4-(morpholin-4-yl)phenyl]butan-1-one	DTXSID5044786	5	0.961517	31444.6	3.05781e-05	LDPE_4, LDPE_7, PP_1, PP_5b, PP_5a,		87-62-7	6896	2,6-Dimethylaniline	2,6-Dimethylaniline	DTXSID8026307	5	1.62308	5891.86	0.000275478	PUR_2, PVC_3, PVC_4
112-27-6	8172	Triethylene glycol	2,2'-[Ethane-1,2-diylbis(oxy)]di(ethan-1-ol)	DTXSID4021393	6	0.114692	2626.47	4.36678e-05	LDPE_4, LDPE_7, HDPE_3,LDPE_2, comp_1, PET_1, PET_5, PP_4, PS_4, PS_5b,		4986-89-4	62556	Pentaerythritol tetraacrylate	2,2-Bis{[(prop-2-enoyl)oxy]methyl}propane-1,3-diyl diprop-2-enoate	DTXSID8042264	6	1.77855	6559.35	0.000271148	PP_1, PP_5b, PP_5a, PS_1,	3147-75-9	62485	Octrizole	2-(2H-Benzotriazol-2-yl)-4-(2,4,4-trimethylpentan-2-yl)phenol	DTXSID9027522	6	31.5479	607970	5.18906e-05	PUR_1, PUR_2,PET_2,		18924-66-8	12942137	2,2'-(Tetradecylimino)diethanol	2,2'-(Tetradecylazanediyl)di(ethan-1-ol)	DTXSID5044865	6	12.4849	39595.2	0.000315314	LDPE_7, PP_4,
104-43-8	66030	4-Dodecylphenol	4-Dodecylphenol	DTXSID1022508	7	1.44869	31243.8	4.63673e-05	PUR_1, comp_2, PVC_3, PVC_4, LDPE_8, comp_1,		142-18-7	14871	1-Monolaurin	2,3-Dihydroxypropyl dodecanoate	DTXSID5041275	7	13.0111	25093.7	0.000518502	PUR_1, PUR_2,comp_2, PVC_3, PVC_4, LDPE_4, PET_2,	25564-22-1	117549	2-Pentyl-2-cyclopenten-1-one	2-Pentylcyclopent-2-en-1-one	DTXSID6029331	7	0.0615087	204.685	0.000300504	LDPE_7,		94-09-7	2337	Benzocaine	Ethyl 4-aminobenzoate	DTXSID8021804	7	6.0662	17969	0.000337594	PUR_1, PUR_2,PVC_3, PVC_4, LDPE_4,
119313-12-1	86171	2-Benzyl-2-(dimethylamino)-1-[4-(morpholin-4-yl)phenyl]butan-1-one	2-Benzyl-2-(dimethylamino)-1-[4-(morpholin-4-yl)phenyl]butan-1-one	DTXSID5044786	8	1.62879	31444.6	5.17986e-05	LDPE_4, LDPE_7, PP_1, PP_5b, PP_5a,		105-95-3	61014	1,4-Dioxacycloheptadecane-5,17-dione	1,4-Dioxacycloheptadecane-5,17-dione	DTXSID1044774	8	92.2179	99277.7	0.000928889	PVC_3,	57-11-4	5281	Octadecanoic acid	Octadecanoic acid	DTXSID8021642	8	2.29835	2043.33	0.00112481	PVC_3, PVC_4, LDPE_8,		4986-89-4	62556	Pentaerythritol tetraacrylate	2,2-Bis{[(prop-2-enoyl)oxy]methyl}propane-1,3-diyl diprop-2-enoate	DTXSID8042264	8	3.14645	6559.35	0.00047969	PP_1, PP_5b, PP_5a, PS_1,
18924-66-8	12942137	2,2'-(Tetradecylimino)diethanol	2,2'-(Tetradecylazanediyl)di(ethan-1-ol)	DTXSID5044865	9	2.21816	39595.2	5.60208e-05	LDPE_7, PP_4,		119313-12-1	86171	2-Benzyl-2-(dimethylamino)-1-[4-(morpholin-4-yl)phenyl]butan-1-one	2-Benzyl-2-(dimethylamino)-1-[4-(morpholin-4-yl)phenyl]butan-1-one	DTXSID5044786	9	42.2487	31444.6	0.00134359	LDPE_4, LDPE_7, PP_1, PP_5b, PP_5a,	75330-75-5	53232	Lovastatin	(1S,3R,7S,8S,8aR)-8-{2-[(2R,4R)-4-Hydroxy-6-oxooxan-2-yl]ethyl}-3,7-dimethyl-1,2,3,7,8,8a-hexahydronaphthalen-1-yl (2S)-2-methylbutanoate	DTXSID5020784	9	7.09394	2162.54	0.00328037	PVC_1,		104-43-8	66030	4-Dodecylphenol	4-Dodecylphenol	DTXSID1022508	9	16.2167	31243.8	0.000519037	PUR_1, comp_2, PVC_3, PVC_4, LDPE_8, comp_1,
4986-89-4	62556	Pentaerythritol tetraacrylate	2,2-Bis{[(prop-2-enoyl)oxy]methyl}propane-1,3-diyl diprop-2-enoate	DTXSID8042264	10	0.643362	6559.35	9.80831e-05	PP_1, PP_5b, PP_5a, PS_1,		94-09-7	2337	Benzocaine	Ethyl 4-aminobenzoate	DTXSID8021804	10	40.9614	17969	0.00227956	PUR_1, PUR_2,PVC_3, PVC_4, LDPE_4,	102-76-1	5541	Triacetin	Propane-1,2,3-triyl triacetate	DTXSID3026691	10	39.309	7900.33	0.00497561	PUR_1, PVC_3, PVC_4,		99-96-7	135	4-Hydroxybenzoic acid	4-Hydroxybenzoic acid	DTXSID3026647	10	0.603318	1101.66	0.000547647	PVC_1, PVC_2,
124-07-2	379	Octanoic acid	Octanoic acid	DTXSID3021645	11	0.0921003	547.666	0.000168169	PUR_1, PUR_2,PVC_1, PVC_3, PVC_4,		117-81-7	8343	Di(2-ethylhexyl) phthalate	Bis(2-ethylhexyl) benzene-1,2-dicarboxylate	DTXSID5020607	11	25.9925	10032.1	0.00259094	PVC_2	67-73-2	6215	Fluocinolone acetonide	(4aS,4bR,5S,6aS,6bS,9aR,10aS,10bS,12S)-4b,12-Difluoro-5-hydroxy-6b-(hydroxyacetyl)-4a,6a,8,8-tetramethyl-4a,4b,5,6,6a,6b,9a,10,10a,10b,11,12-dodecahydro-2H,8H-naphtho[2',1':4,5]indeno[1,2-d][1,3]dioxo l-2-one	DTXSID0040674	11	4.83084	864.433	0.00558845	PP_1, PP_5b, PP_5a,		75-07-0	177	Acetaldehyde	Acetaldehyde	DTXSID5039224	11	1.15309	1506.02	0.000765654	PVC_3, PVC_4,
3179-80-4	51392	N-[3-(Dimethylamino)propyl]dodecanamide	N-[3-(Dimethylamino)propyl]dodecanamide	DTXSID8044913	12	4.14985	15416.2	0.000269187	comp_2,		143-07-7	3893	Dodecanoic acid	Dodecanoic acid	DTXSID5021590	12	10.0514	3872.28	0.00259574	comp_2, PVC_3, PVC_4, LDPE_4, LDPE_5, LDPE_7, LDPE_2, LDPE_3, comp_1,	117-81-7	8343	Di(2-ethylhexyl) phthalate	Bis(2-ethylhexyl) benzene-1,2-dicarboxylate	DTXSID5020607	12	59.5448	10032.1	0.00593544	PVC_2		96-41-3	7298	Cyclopentanol	Cyclopentanol	DTXSID1033371	12	0.265885	304.807	0.000872307	comp_2, PVC_3,
68-26-8	445354	Retinol	Retinol	DTXSID3023556	13	0.298512	951.996	0.000313564	LDPE_4, LDPE_3, comp_1,		58846-77-8	62142	Decyl beta-D-glucopyranoside	Decyl beta-D-glucopyranoside	DTXSID2041208	13	21.5104	8028.63	0.00267921	comp_2, PVC_1, PVC_3, PVC_4, LDPE_7, PS_4,	65-85-0	243	Benzoic acid	Benzoic acid	DTXSID6020143	13	69.3204	11144.6	0.00622007	PUR_1, PVC_2, comp_1, PP_5a, PS_4, PS_5a, PS_5b,		78-51-3	6540	Tris(2-butoxyethyl) phosphate	Tris(2-butoxyethyl) phosphate	DTXSID5021758	13	0.885485	983.921	0.000899955	LDPE_4,
94-62-2	638024	Piperine	(2E,4E)-5-(2H-1,3-Benzodioxol-5-yl)-1-(piperidin-1-yl)penta-2,4-dien-1-one	DTXSID3021805	14	1.26011	1989.11	0.000633504	LDPE_4, LDPE_7, comp_1, PET_6b,		104-43-8	66030	4-Dodecylphenol	4-Dodecylphenol	DTXSID1022508	14	89.0397	31243.8	0.00284984	PUR_1, comp_2, PVC_3, PVC_4, LDPE_8, comp_1,	135-19-3	8663	2-Naphthalenol	Naphthalen-2-ol	DTXSID5027061	14	5.70091	767.413	0.00742874	PP_1, PS_3,PS_4, PS_5a, PS_5b,		495-18-1	10313	Benzohydroxamic acid	N-Hydroxybenzamide	DTXSID7025421	14	40.5794	40616.8	0.00099908	PUR_1, PUR_2,
75330-75-5	53232	Lovastatin	(1S,3R,7S,8S,8aR)-8-{2-[(2R,4R)-4-Hydroxy-6-oxooxan-2-yl]ethyl}-3,7-dimethyl-1,2,3,7,8,8a-hexahydronaphthalen-1-yl (2S)-2-methylbutanoate	DTXSID5020784	15	1.65762	2162.54	0.000766513	PVC_1,		6707-60-4	23173	12-Oxahexadecanolide	1,6-Dioxacycloheptadecan-7-one	DTXSID4047705	15	63.9281	17348.7	0.0036849	PUR_1, PUR_2,comp_2, PVC_3, PVC_4, LDPE_8, comp_1, PET_2, PS_5b,	87-51-4	802	Indole-3-acetic acid	(1H-Indol-3-yl)acetic acid	DTXSID5020738	15	13.9624	1842.87	0.00757641	comp_2,		119313-12-1	86171	2-Benzyl-2-(dimethylamino)-1-[4-(morpholin-4-yl)phenyl]butan-1-one	2-Benzyl-2-(dimethylamino)-1-[4-(morpholin-4-yl)phenyl]butan-1-one	DTXSID5044786	15	31.8577	31444.6	0.00101314	LDPE_4, LDPE_7, PP_1, PP_5b, PP_5a,
117-81-7	8343	Di(2-ethylhexyl) phthalate	Bis(2-ethylhexyl) benzene-1,2-dicarboxylate	DTXSID5020607	16	9.13729	10032.1	0.000910806	PVC_2		1541-67-9	352309	Lauryldiethanolamine	2,2'-(Dodecylazanediyl)di(ethan-1-ol)	DTXSID4042090	16	66.6467	13092.1	0.0050906	LDPE_7, PP_3, PS_3,	4940-11-8	21059	2-Ethyl-3-hydroxy-4-pyrone	2-Ethyl-3-hydroxy-4H-pyran-4-one	DTXSID5041516	16	8.8318	976.38	0.00904545	PUR_1, PUR_2,comp_2, PVC_4,		3055-99-0	656641	Polyoxyethylene (9) lauryl ether	3,6,9,12,15,18,21,24,27-Nonaoxanonatriacontan-1-ol	DTXSID5039721	16	5.85788	5544.11	0.0010566	comp_2,
78-51-3	6540	Tris(2-butoxyethyl) phosphate	Tris(2-butoxyethyl) phosphate	DTXSID5021758	17	0.988033	983.921	0.00100418	LDPE_4,		3179-80-4	51392	N-[3-(Dimethylamino)propyl]dodecanamide	N-[3-(Dimethylamino)propyl]dodecanamide	DTXSID8044913	17	85.3747	15416.2	0.00553797	comp_2,	620-40-6	24321	Tribenzylamine	N,N-Dibenzyl-1-phenylmethanamine	DTXSID5047031	17	3.975	428.045	0.00928642	PUR_1,		3179-80-4	51392	N-[3-(Dimethylamino)propyl]dodecanamide	N-[3-(Dimethylamino)propyl]dodecanamide	DTXSID8044913	17	16.3586	15416.2	0.00106113	comp_2,
55179-31-2	91656	Bitertanol	1-[([1,1'-Biphenyl]-4-yl)oxy]-3,3-dimethyl-1-(1H-1,2,4-triazol-1-yl)butan-2-ol	DTXSID2037502	18	1.16229	914.851	0.00127047	PUR_2,PVC_4,		8004-87-3	164877	C.I. Basic Violet 1		DTXSID8046666	18	9.37611	1127.57	0.00831535	PP_5b, PP_5a,	1224-92-6	92877	5alpha-Androstan-3beta-ol	5alpha-Androstan-3beta-ol	DTXSID4036514	18	18.5344	1686.66	0.0109888	LDPE_4, LDPE_5, LDPE_6, LDPE_7, LDPE_2, LDPE_3, comp_1, PP_1, PP_5b, PP_5a, PS_4,		8004-87-3	164877	C.I. Basic Violet 1		DTXSID8046666	18	1.38161	1127.57	0.0012253	PP_5b, PP_5a,
42978-66-5	4128060	Tripropylene glycol diacrylate	1-{[1-({1-[(Prop-2-enoyl)oxy]propan-2-yl}oxy)propan-2-yl]oxy}propan-2-yl prop-2-enoate	DTXSID7028015	19	2.82807	1925.87	0.00146847	LDPE_8, comp_1, PP_5b, PP_5a,		42978-66-5	4128060	Tripropylene glycol diacrylate	1-{[1-({1-[(Prop-2-enoyl)oxy]propan-2-yl}oxy)propan-2-yl]oxy}propan-2-yl prop-2-enoate	DTXSID7028015	19	17.2898	1925.87	0.00897764	LDPE_8, comp_1, PP_5b, PP_5a,	21145-77-7	89440	Tonalide	1-(3,5,5,6,8,8-Hexamethyl-5,6,7,8-tetrahydronaphthalen-2-yl)ethan-1-one	DTXSID7041544	19	4.80026	299.235	0.0160418	PVC_3, PVC_4,		75330-75-5	53232	Lovastatin	(1S,3R,7S,8S,8aR)-8-{2-[(2R,4R)-4-Hydroxy-6-oxooxan-2-yl]ethyl}-3,7-dimethyl-1,2,3,7,8,8a-hexahydronaphthalen-1-yl (2S)-2-methylbutanoate	DTXSID5020784	19	3.56888	2162.54	0.00165032	PVC_1,
6707-60-4	23173	12-Oxahexadecanolide	1,6-Dioxacycloheptadecan-7-one	DTXSID4047705	20	33.2448	17348.7	0.00191628	PUR_1, PUR_2,comp_2, PVC_3, PVC_4, LDPE_8, comp_1, PET_2, PS_5b,		16219-75-3	27756	5-Ethylidene-2-norbornene	5-Ethylidenebicyclo[2.2.1]hept-2-ene	DTXSID1025306	20	24.0668	2636.04	0.00912989	PVC_1, PVC_3, PVC_4,	57-11-4	5281	Octadecanoic acid	Octadecanoic acid	DTXSID8021642	20	2.29836	142.528	0.0161256	PE_LD_44, LDPE_4, LDPE_6, PE_LP_10, PE_LP_15, PS_4, PS41a		1541-67-9	352309	Lauryldiethanolamine	2,2'-(Dodecylazanediyl)di(ethan-1-ol)	DTXSID4042090	20	28.6022	13092.1	0.00218469	LDPE_7, PP_3, PS_3,
2687-96-9	62459	1-Dodecyl-2-pyrrolidinone	1-Dodecylpyrrolidin-2-one	DTXSID4042206	21	4.00564	1863.61	0.0021494	LDPE_8, LDPE_4, LDPE_5, LDPE_6, LDPE_7, LDPE_2, LDPE_3, comp_1, PS_4,		87-51-4	802	Indole-3-acetic acid	(1H-Indol-3-yl)acetic acid	DTXSID5020738	21	17.7395	1842.87	0.00962603	comp_2,	124-94-7	31307	Triamcinolone	9-Fluoro-11beta,16alpha,17,21-tetrahydroxypregna-1,4-diene-3,20-dione	DTXSID1040742	21	6.60531	345.439	0.0191215	comp_2, PVC_3, PVC_4,		135-19-3	8663	2-Naphthalenol	Naphthalen-2-ol	DTXSID5027061	21	1.75419	767.413	0.00228584	PP_1, PS_3,PS_4, PS_5a, PS_5b,
16219-75-3	27756	5-Ethylidene-2-norbornene	5-Ethylidenebicyclo[2.2.1]hept-2-ene	DTXSID1025306	22	7.04729	2636.04	0.00267344	PVC_1, PVC_3, PVC_4,		544-63-8	11005	Tetradecanoic acid	Tetradecanoic acid	DTXSID6021666	22	118.177	11156.7	0.0105925	PUR_1, comp_2, PVC_3, LDPE_8, LDPE_5, LDPE_7, LDPE_2, LDPE_3, PS_5b,	13647-35-3	656583	Trilostane	3,17beta-Dihydroxy-4alpha,5alpha-4,5-epoxyandrost-2-ene-2-carbonitrile	DTXSID9023706	22	10.5913	469.288	0.0225688	LDPE_7,		143-07-7	3893	Dodecanoic acid	Dodecanoic acid	DTXSID5021590	22	14.0135	3872.28	0.00361893	comp_2, PVC_3, PVC_4, LDPE_4, LDPE_5, LDPE_7, LDPE_2, LDPE_3, comp_1,
357-57-3	442021	Brucine	2,3-Dimethoxystrychnidin-10-one	DTXSID2024662	23	36.0154	12489.5	0.00288365	PUR_1, PUR_2,comp_2, PVC_1, PVC_3, PVC_4, LDPE_4, LDPE_7, PS_5b,		55179-31-2	91656	Bitertanol	1-[([1,1'-Biphenyl]-4-yl)oxy]-3,3-dimethyl-1-(1H-1,2,4-triazol-1-yl)butan-2-ol	DTXSID2037502	23	11.7795	914.851	0.0128758	PUR_2,PVC_4,	90-43-7	7017	2-Phenylphenol	[1,1'-Biphenyl]-2-ol	DTXSID2021151	23	11.9555	395.488	0.0302296	PUR_1, PUR_2,		109-52-4	7991	Pentanoic acid	Pentanoic acid	DTXSID7021655	23	1.58177	386.074	0.00409706	PVC_3, PVC_4,
10287-53-3	25127	Parbenate	Ethyl 4-(dimethylamino)benzoate	DTXSID2044763	24	21.3683	4823.1	0.00443041	comp_2, LDPE_7, PET_5,		10287-53-3	25127	Parbenate	Ethyl 4-(dimethylamino)benzoate	DTXSID2044763	24	68.405	4823.1	0.0141828	comp_2, LDPE_7, PET_5,	103-74-2	7675	2-(2-Pyridyl)ethanol	2-(Pyridin-2-yl)ethan-1-ol	DTXSID2044767	24	38.8777	1126.78	0.0345034	PUR_1, PUR_2,comp_2, PVC_1, PVC_3, PVC_4, LDPE_7,		542-92-7	7612	1,3-Cyclopentadiene	Cyclopenta-1,3-diene	DTXSID0027191	24	1.28032	284.577	0.00449903	comp_2, PVC_1, PVC_3, PVC_4,
947-04-6	13690	Azacyclotridecan-2-one	1-Azacyclotridecan-2-one	DTXSID1027344	25	4.16114	836.031	0.00497726	LDPE_8, LDPE_4, LDPE_5, LDPE_7, LDPE_2, LDPE_3, comp_1, PP_5b, PP_5a,		60-33-3	5280450	Linoleic acid	(9Z,12Z)-Octadeca-9,12-dienoic acid	DTXSID2025505	25	6.04538	363.862	0.0166145	PVC_1, PVC_3, PVC_4,	100-29-8	7495	1-Ethoxy-4-nitrobenzene	1-Ethoxy-4-nitrobenzene	DTXSID7026655	25	13.6489	395.048	0.03455	PUR_1, PUR_2,		117-81-7	8343	Di(2-ethylhexyl) phthalate	Bis(2-ethylhexyl) benzene-1,2-dicarboxylate	DTXSID5020607	25	52.1449	10032.1	0.00519781	PVC_2
109-99-9	8028	Tetrahydrofuran	Oxolane	DTXSID1021328	26	38.7545	6827.71	0.00567607	PUR_1, PUR_2,comp_2, PVC_1, PVC_3, PVC_4,		68-26-8	445354	Retinol	Retinol	DTXSID3023556	26	21.0106	951.996	0.02207	LDPE_4, LDPE_3, comp_1,	57-10-3	985	Hexadecanoic acid	Hexadecanoic acid	DTXSID2021602	26	37.5087	1028.73	0.0364613	PVC_2, PVC_3, PVC_4, LDPE_8, LDPE_4, comp_1, PP_2,		320-67-2	9444	5-Azacytidine	4-Amino-1-beta-D-ribofuranosyl-1,3,5-triazin-2(1H)-one	DTXSID9020116	26	3.06384	531.399	0.0057656	comp_2, PVC_3,
21145-77-7	89440	Tonalide	1-(3,5,5,6,8,8-Hexamethyl-5,6,7,8-tetrahydronaphthalen-2-yl)ethan-1-one	DTXSID7041544	27	1.99993	299.235	0.00668348	PVC_3, PVC_4,		50-78-2	2244	Aspirin	2-(Acetyloxy)benzoic acid	DTXSID5020108	27	44.9346	1972.14	0.0227847	PUR_1, PUR_2,PVC_1, PVC_2, PVC_3, comp_1, PET_4,	1745-81-9	15624	2-Allylphenol	2-(Prop-2-en-1-yl)phenol	DTXSID3022164	27	33.8835	850.071	0.0398596	PUR_1, PUR_2,LDPE_7, PP_5b, PP_5a,		57-11-4	5281	Octadecanoic acid	Octadecanoic acid	DTXSID8021642	27	12.1351	2043.33	0.00593885	PVC_3, PVC_4, LDPE_8,
143-08-8	8914	1-Nonanol	Nonan-1-ol	DTXSID6022008	28	30.3845	3982.91	0.00762873	PUR_1, comp_2, PVC_1, PVC_2, PS_4,		1896-62-4	637759	Methyl trans-styryl ketone	(3E)-4-Phenylbut-3-en-2-one	DTXSID1031626	28	27.907	867.633	0.0321645	PP_1,	124-07-2	379	Octanoic acid	Octanoic acid	DTXSID3021645	28	22.103	547.666	0.0403586	PUR_1, PUR_2,PVC_1, PVC_3, PVC_4,		111-20-6	5192	Decanedioic acid	Decanedioic acid	DTXSID7026867	28	2.43967	369.025	0.00661112	PUR_2,
67-73-2	6215	Fluocinolone acetonide	(4aS,4bR,5S,6aS,6bS,9aR,10aS,10bS,12S)-4b,12-Difluoro-5-hydroxy-6b-(hydroxyacetyl)-4a,6a,8,8-tetramethyl-4a,4b,5,6,6a,6b,9a,10,10a,10b,11,12-dodecahydro-2H,8H-naphtho[2',1':4,5]indeno[1,2-d][1,3]dioxo l-2-one	DTXSID0040674	29	7.2265	864.433	0.00835982	PP_1, PP_5b, PP_5a,		106-14-9	7789	12-Hydroxyoctadecanoic acid	12-Hydroxyoctadecanoic acid	DTXSID8026725	29	12.9488	372.576	0.0347548	LDPE_8, comp_1, PP_2, PP_4,	584-84-9	11443	Toluene 2,4-diisocyanate	2,4-Diisocyanato-1-methylbenzene	DTXSID7026156	29	71.4654	1560.02	0.0458104	comp_2, PVC_3		58846-77-8	62142	Decyl beta-D-glucopyranoside	Decyl beta-D-glucopyranoside	DTXSID2041208	29	53.9185	8028.63	0.00671578	comp_2, PVC_1, PVC_3, PVC_4, LDPE_7, PS_4,
99-49-0	7439	dl-Carvone	2-Methyl-5-(prop-1-en-2-yl)cyclohex-2-en-1-one	DTXSID8047426	30	29.5832	3160.45	0.00936045	comp_2, PVC_1, PVC_3, PVC_4, LDPE_4, LDPE_5, LDPE_7, LDPE_2, LDPE_3, comp_1, PET_2, PET_5, PP_1, PP_5b, PP_5a, PS_4,		17754-90-4	87293	4-(Diethylamino)salicylaldehyde	4-(Diethylamino)-2-hydroxybenzaldehyde	DTXSID5022271	30	20.5103	504.415	0.0406616	PP_1,	99-96-7	135	4-Hydroxybenzoic acid	4-Hydroxybenzoic acid	DTXSID3026647	30	57.007	1101.66	0.0517467	PVC_1, PVC_2,		30685-43-9	443946	Methyldigoxin	3beta-{[2,6-Dideoxy-4-O-methyl-beta-D-ribo-hexopyranosyl-(1->4)-2,6-dideoxy-beta-D-ribo-hexopyranosyl-(1->4)-2,6-dideoxy-beta-D-ribo-hexopyranosyl]oxy}-12beta,14-dihydroxy-5beta-card-20(22)-enolide	DTXSID0023294	30	4.19149	504.415	0.00830962	PP_1,
31375-17-4	35785	1-(5-Isopropyl-2-methyl-cyclohex-2-enyl)-propan-1-one	1-[2-Methyl-5-(propan-2-yl)cyclohex-2-en-1-yl]propan-1-one	DTXSID8047422	31	2.99651	318.676	0.009403	comp_2, PVC_3, LDPE_4, LDPE_5, LDPE_7, LDPE_2, LDPE_3,		78-51-3	6540	Tris(2-butoxyethyl) phosphate	Tris(2-butoxyethyl) phosphate	DTXSID5021758	31	43.3678	983.921	0.0440765	LDPE_4,	14484-47-0	189821	Deflazacort	2-[(4aR,4bS,5S,6aS,6bS,9aR,10aS,10bS)-5-Hydroxy-4a,6a,8-trimethyl-2-oxo-2,4a,4b,5,6,6a,9a,10,10a,10b,11,12-dodecahydro-6bH-naphtho[2',1':4,5]indeno[1,2-d][1,3]oxazol-6b-yl]-2-oxoethyl acetate	DTXSID9020378	31	38.266	735.564	0.0520226	LDPE_4, comp_1,		17754-90-4	87293	4-(Diethylamino)salicylaldehyde	4-(Diethylamino)-2-hydroxybenzaldehyde	DTXSID5022271	31	23.7033	2386.49	0.00993229	comp_2, PVC_3, PVC_4,
17754-90-4	87293	4-(Diethylamino)salicylaldehyde	4-(Diethylamino)-2-hydroxybenzaldehyde	DTXSID5022271	32	5.92347	504.415	0.0117433	PP_1,		141-23-1	8840	Methyl 12-hydroxyoctadecanoate	Methyl 12-hydroxyoctadecanoate	DTXSID8027086	32	17.5033	270.092	0.0648049	LDPE_8, LDPE_5, LDPE_7, HDPE_3,LDPE_1, LDPE_2, LDPE_3, PET_4, PP_1, PS_3,PS_4, PS_5a, PS_5b,	84-74-2	3026	Dibutyl 1,2-benzenedicarboxylate	Dibutyl benzene-1,2-dicarboxylate	DTXSID2021781	32	23.7976	428.723	0.0555082	PUR_1, PUR_2, comp_2, PVC_2		762-04-9	12977	Diethyl phosphite	Diethyl hydrogen phosphite	DTXSID9041861	32	40.5275	2636.04	0.0153744	PVC_1, PVC_3, PVC_4,
620-40-6	24321	Tribenzylamine	N,N-Dibenzyl-1-phenylmethanamine	DTXSID5047031	33	5.19054	428.045	0.0121262	PUR_1,		10595-06-9	66357	Ethylene glycol phenyl ether methacrylate	2-Phenoxyethyl 2-methylprop-2-enoate	DTXSID6044773	33	23.8962	352.977	0.0676991	LDPE_3,	947-04-6	13690	Azacyclotridecan-2-one	1-Azacyclotridecan-2-one	DTXSID1027344	33	48.3723	836.031	0.0578594	LDPE_8, LDPE_4, LDPE_5, LDPE_7, LDPE_2, LDPE_3, comp_1, PP_5b, PP_5a,		16219-75-3	27756	5-Ethylidene-2-norbornene	5-Ethylidenebicyclo[2.2.1]hept-2-ene	DTXSID1025306	33	7.43319	429.409	0.0173103	PUR_1, comp_2, PVC_4,
1745-81-9	15624	2-Allylphenol	2-(Prop-2-en-1-yl)phenol	DTXSID3022164	34	11.4694	850.071	0.0134923	PUR_1, PUR_2,LDPE_7, PP_5b, PP_5a,		109-29-5	7984	Oxacycloheptadecan-2-one	1-Oxacycloheptadecan-2-one	DTXSID4047622	34	87.4771	1262.75	0.0692749	LDPE_4, comp_1, PS_5a, PS_5b,	123-42-2	31256	Diacetone alcohol	4-Hydroxy-4-methylpentan-2-one	DTXSID6024917	34	37.6347	634.915	0.0592752	comp_2,		584-84-9	11443	Toluene 2,4-diisocyanate	2,4-Diisocyanato-1-methylbenzene	DTXSID7026156	34	27.8375	1560.02	0.0178443	comp_2, PVC_3
60-33-3	5280450	Linoleic acid	(9Z,12Z)-Octadeca-9,12-dienoic acid	DTXSID2025505	35	5.04329	363.862	0.0138605	PVC_1, PVC_3, PVC_4,		112-05-0	8158	Nonanoic acid	Nonanoic acid	DTXSID3021641	35	25.4277	357.163	0.0711935	PVC_3, PVC_4,	90-02-8	6998	Salicylaldehyde	2-Hydroxybenzaldehyde	DTXSID1021792	35	7.07714	111.263	0.0636071	LDPE_4, LDPE_7, HDPE_3,		124-04-9	196	Hexanedioic acid	Hexanedioic acid	DTXSID7021605	35	36.0898	1925.87	0.0187395	LDPE_8, comp_1, PP_5b, PP_5a,
91-53-2	3293	Ethoxyquin	6-Ethoxy-2,2,4-trimethyl-1,2-dihydroquinoline	DTXSID9020582	36	1.5125	101.453	0.0149084	PP_1,		132-60-5	8593	Cinchophen	2-Phenylquinoline-4-carboxylic acid	DTXSID0040705	36	35.1115	409.939	0.0856507	PUR_2,comp_2,	60-33-3	5280450	Linoleic acid	(9Z,12Z)-Octadeca-9,12-dienoic acid	DTXSID2025505	36	25.781	363.862	0.0708538	PVC_1, PVC_3, PVC_4,		42978-66-5	4128060	Tripropylene glycol diacrylate	1-{[1-({1-[(Prop-2-enoyl)oxy]propan-2-yl}oxy)propan-2-yl]oxy}propan-2-yl prop-2-enoate	DTXSID7028015	36	32.2507	1528.98	0.0210929	PVC_1, PVC_2, LDPE_4, LDPE_6, comp_1, PP_1, PP_5b, PS_4, PS_5a, PS_5b,
4674-50-4	1268142	Nootkatone	(4R,4aS,6R)-4,4a-Dimethyl-6-(prop-1-en-2-yl)-4,4a,5,6,7,8-hexahydronaphthalen-2(3H)-one	DTXSID8047050	37	1.83097	110.472	0.016574	PUR_1, PUR_2,LDPE_4, PET_1,		14484-47-0	189821	Deflazacort	2-[(4aR,4bS,5S,6aS,6bS,9aR,10aS,10bS)-5-Hydroxy-4a,6a,8-trimethyl-2-oxo-2,4a,4b,5,6,6a,9a,10,10a,10b,11,12-dodecahydro-6bH-naphtho[2',1':4,5]indeno[1,2-d][1,3]oxazol-6b-yl]-2-oxoethyl acetate	DTXSID9020378	37	67.2234	735.564	0.0913902	LDPE_4, comp_1,	463-40-1	5280934	Linolenic acid	(9Z,12Z,15Z)-Octadeca-9,12,15-trienoic acid	DTXSID7025506	37	55.516	352.977	0.157279	LDPE_3,		533-75-5	10789	Tropolone	2-Hydroxycyclohepta-2,4,6-trien-1-one	DTXSID8049416	37	55.4146	2626.47	0.0210985	LDPE_4, LDPE_7, HDPE_3,LDPE_2, comp_1, PET_1, PET_5, PP_4, PS_4, PS_5b,
50-78-2	2244	Aspirin	2-(Acetyloxy)benzoic acid	DTXSID5020108	38	39.6254	1972.14	0.0200926	PUR_1, PUR_2,PVC_1, PVC_2, PVC_3, comp_1, PET_4,		91-53-2	3293	Ethoxyquin	6-Ethoxy-2,2,4-trimethyl-1,2-dihydroquinoline	DTXSID9020582	38	10.2616	101.453	0.101147	PP_1,	10595-06-9	66357	Ethylene glycol phenyl ether methacrylate	2-Phenoxyethyl 2-methylprop-2-enoate	DTXSID6044773	38	91.0707	504.415	0.180547	PP_1,		112-27-6	8172	Triethylene glycol	2,2'-[Ethane-1,2-diylbis(oxy)]di(ethan-1-ol)	DTXSID4021393	38	12.9442	597.37	0.0216687	PUR_2,PVC_3, PVC_4,
87-51-4	802	Indole-3-acetic acid	(1H-Indol-3-yl)acetic acid	DTXSID5020738	39	37.3688	1842.87	0.0202775	comp_2,		89-33-8	66636	Ethyl 5-oxo-1-phenyl-4,5-dihydro-1H-pyrazole-3-carboxylate	Ethyl 5-oxo-1-phenyl-4,5-dihydro-1H-pyrazole-3-carboxylate	DTXSID5044738	39	21.7919	193.697	0.112505	comp_2,	17754-90-4	87293	4-(Diethylamino)salicylaldehyde	4-(Diethylamino)-2-hydroxybenzaldehyde	DTXSID5022271	39	82.5587	433.231	0.190565	PUR_1, PUR_2,comp_2,		123-30-8	403	4-Aminophenol	4-Aminophenol	DTXSID3024499	39	42.7285	1730.29	0.0246943	PVC_4,
14484-47-0	189821	Deflazacort	2-[(4aR,4bS,5S,6aS,6bS,9aR,10aS,10bS)-5-Hydroxy-4a,6a,8-trimethyl-2-oxo-2,4a,4b,5,6,6a,9a,10,10a,10b,11,12-dodecahydro-6bH-naphtho[2',1':4,5]indeno[1,2-d][1,3]oxazol-6b-yl]-2-oxoethyl acetate	DTXSID9020378	40	15.7925	735.564	0.0214699	LDPE_4, comp_1,		2876-78-0	17891	Methyl 1-naphthaleneacetate	Methyl (naphthalen-1-yl)acetate	DTXSID2042143	40	72.0932	465.143	0.154991	PUR_1, PUR_2,PVC_3,	111-29-5	8105	1,5-Pentanediol	Pentane-1,5-diol	DTXSID2041256	40	20.0723	101.453	0.197848	PP_1,		17692-51-2	28693	(+)-N-(Carboxy)-1-methyl-9,10-dihydrolysergamine benzyl ester	Benzyl [(1,6-dimethylergolin-8beta-yl)methyl]carbamate	DTXSID5042584	40	45.6897	1495.97	0.0305419	PUR_1, PUR_2,PVC_3, PVC_4,
1896-62-4	637759	Methyl trans-styryl ketone	(3E)-4-Phenylbut-3-en-2-one	DTXSID1031626	41	18.6785	867.633	0.0215281	PP_1,		54982-83-1	41270	1,4-Dioxacyclohexadecane-5,16-dione	1,4-Dioxacyclohexadecane-5,16-dione	DTXSID1044568	41	105.906	675.557	0.156768	PUR_1, PVC_1, PVC_2, PVC_3, PVC_4,	14371-10-9	637511	(2E)-3-Phenylprop-2-enal	(2E)-3-Phenylprop-2-enal	DTXSID6024834	41	23.8002	104.909	0.226865	comp_1, PET_2, PP_1		804-30-8	3441	Fursultiamine	N-[(4-Amino-2-methylpyrimidin-5-yl)methyl]-N-(5-hydroxy-3-{[(oxolan-2-yl)methyl]disulfanyl}pent-2-en-2-yl)formamide	DTXSID0023084	41	20.0553	576.834	0.0347679	PUR_1, PUR_2,PVC_3, PVC_4,
103-74-2	7675	2-(2-Pyridyl)ethanol	2-(Pyridin-2-yl)ethan-1-ol	DTXSID2044767	42	26.9299	1126.78	0.0238999	PUR_1, PUR_2,comp_2, PVC_1, PVC_3, PVC_4, LDPE_7,		25564-22-1	117549	2-Pentyl-2-cyclopenten-1-one	2-Pentylcyclopent-2-en-1-one	DTXSID6029331	42	32.3084	204.685	0.157844	LDPE_7,	91-53-2	3293	Ethoxyquin	6-Ethoxy-2,2,4-trimethyl-1,2-dihydroquinoline	DTXSID9020582	42	94.5229	357.163	0.26465	PVC_3, PVC_4,		129-20-4	4641	Oxyphenbutazone	4-Butyl-1-(4-hydroxyphenyl)-2-phenylpyrazolidine-3,5-dione	DTXSID1045291	42	81.4758	1863.61	0.0437195	LDPE_8, LDPE_4, LDPE_5, LDPE_6, LDPE_7, LDPE_2, LDPE_3, comp_1, PS_4,
90-43-7	7017	2-Phenylphenol	[1,1'-Biphenyl]-2-ol	DTXSID2021151	43	9.79935	395.488	0.0247779	PUR_1, PUR_2,		84-74-2	3026	Dibutyl 1,2-benzenedicarboxylate	Dibutyl benzene-1,2-dicarboxylate	DTXSID2021781	43	68.5521	428.723	0.159899	PUR_1, PUR_2, comp_2, PVC_2	112-05-0	8158	Nonanoic acid	Nonanoic acid	DTXSID3021641	43	57.2559	149.453	0.383104	comp_2, PVC_1, PVC_3, PVC_4,		51-21-8	3385	5-Fluorouracil	5-Fluoropyrimidine-2,4(1H,3H)-dione	DTXSID2020634	43	13.1345	294.034	0.0446699	PET_1, PET_2, PET_4, PET_5, PET_40,
109-16-0	7979	Triethylene glycol dimethacrylate	[(Ethane-1,2-diyl)bis(oxy)ethane-2,1-diyl] bis(2-methylprop-2-enoate)	DTXSID3029607	44	67.7006	2357.48	0.0287174	PUR_1, PUR_2,comp_2, PVC_3, PVC_4,		31375-17-4	35785	1-(5-Isopropyl-2-methyl-cyclohex-2-enyl)-propan-1-one	1-[2-Methyl-5-(propan-2-yl)cyclohex-2-en-1-yl]propan-1-one	DTXSID8047422	44	64.4532	318.676	0.202253	comp_2, PVC_3, LDPE_4, LDPE_5, LDPE_7, LDPE_2, LDPE_3,												2687-96-9	62459	1-Dodecyl-2-pyrrolidinone	1-Dodecylpyrrolidin-2-one	DTXSID4042206	44	47.0829	951.996	0.049457	LDPE_4, LDPE_3, comp_1,
102-82-9	7622	Tributylamine	N,N-Dibutylbutan-1-amine	DTXSID4026183	45	19.266	655.724	0.0293813	LDPE_7,		14371-10-9	637511	(2E)-3-Phenylprop-2-enal	(2E)-3-Phenylprop-2-enal	DTXSID6024834	45	27.0231	104.909	0.257585	comp_1, PET_2, PP_1												487-06-9	2775	5,7-Dimethoxy-2H-chromen-2-one	5,7-Dimethoxy-2H-1-benzopyran-2-one	DTXSID1041421	45	39.9861	745.124	0.0536637	comp_2, PVC_4, LDPE_8, LDPE_4, LDPE_7, comp_1, PP_5b, PS_5b,
58-18-4	6010	17-Methyltestosterone	17beta-Hydroxy-17alpha-methylandrost-4-en-3-one	DTXSID1033664	46	9.93867	317.233	0.0313293	LDPE_7, LDPE_2, comp_1, PET_2,		487-06-9	2775	5,7-Dimethoxy-2H-chromen-2-one	5,7-Dimethoxy-2H-1-benzopyran-2-one	DTXSID1041421	46	86.3933	294.034	0.293821	PET_1, PET_2, PET_4, PET_5, PET_40,												68-26-8	445354	Retinol	Retinol	DTXSID3023556	46	57.4105	976.38	0.0587993	PUR_1, PUR_2,comp_2, PVC_4,
100-80-1	7529	3-Methylstyrene	1-Ethenyl-3-methylbenzene	DTXSID9051454	47	9.76588	297.551	0.0328208	PP_1,																							112-60-7	8200	Tetraethylene glycol	2,2'-{Oxybis[(ethane-2,1-diyl)oxy]}di(ethan-1-ol)	DTXSID9026922	47	32.3132	395.048	0.0817957	PUR_1, PUR_2,
86-28-2	6836	9-Ethylcarbazole	9-Ethyl-9H-carbazole	DTXSID1052585	48	14.3969	419.207	0.0343431	PUR_2,comp_2, PVC_4,																							57-11-4	5281	Octadecanoic acid	Octadecanoic acid	DTXSID8021642	48	12.1351	142.528	0.0851413	PE_LD_44, LDPE_4, LDPE_6, PE_LP_10, PE_LP_15, PS_4, PS41a
27470-51-5	5362	Suxibuzone	4-[(4-Butyl-3,5-dioxo-1,2-diphenylpyrazolidin-4-yl)methoxy]-4-oxobutanoic acid	DTXSID6021296	49	17.7485	495.625	0.0358104	LDPE_4, comp_1,																							4940-11-8	21059	2-Ethyl-3-hydroxy-4-pyrone	2-Ethyl-3-hydroxy-4H-pyran-4-one	DTXSID5041516	49	48.2086	512.165	0.0941272	LDPE_4, LDPE_6, LDPE_7, HDPE_4, comp_1, PET_1, PET_5, PET_6b, PP_3, PP_4, PP_5b, PS_1, PS_4, PS_5a, PS_5b,
54982-83-1	41270	1,4-Dioxacyclohexadecane-5,16-dione	1,4-Dioxacyclohexadecane-5,16-dione	DTXSID1044568	50	24.7455	675.557	0.0366298	PUR_1, PVC_1, PVC_2, PVC_3, PVC_4,																							84-74-2	3026	Dibutyl 1,2-benzenedicarboxylate	Dibutyl benzene-1,2-dicarboxylate	DTXSID2021781	50	58.029	428.723	0.135353	PUR_1, PUR_2, comp_2, PVC_2
50-24-8	5755	Prednisolone	11,17,21-Trihydroxypregna-1,4-diene-3,20-dione	DTXSID9021184	51	24.0936	552.392	0.0436169	LDPE_4, comp_1,																							100-29-8	7495	1-Ethoxy-4-nitrobenzene	1-Ethoxy-4-nitrobenzene	DTXSID7026655	51	42.986	299.235	0.143653	PVC_3, PVC_4,
84-74-2	656583	Dibutyl 1,2-benzenedicarboxylate	Dibutyl benzene-1,2-dicarboxylate	DTXSID2021781	52	21.3625	428.723	0.0498282	PUR_1, PUR_2, comp_2, PVC_2																							622-78-6	2346	Benzyl isothiocyanate	(Isothiocyanatomethyl)benzene	DTXSID0020155	52	64.3953	395.488	0.162825	PUR_1, PUR_2,
13647-35-3	6544	Trilostane	3,17beta-Dihydroxy-4alpha,5alpha-4,5-epoxyandrost-2-ene-2-carbonitrile	DTXSID9023706	53	23.738	469.288	0.050583	LDPE_7,																							21145-77-7	89440	Tonalide	1-(3,5,5,6,8,8-Hexamethyl-5,6,7,8-tetrahydronaphthalen-2-yl)ethan-1-one	DTXSID7041544	53	93.0883	363.862	0.255834	PVC_1, PVC_3, PVC_4,
78-59-1	31307	Isophorone	3,5,5-Trimethylcyclohex-2-en-1-one	DTXSID8020759	54	48.6612	880.185	0.0552852	PUR_1, comp_2, PVC_1, PVC_3, PVC_4,																							90-43-7	7017	2-Phenylphenol	[1,1'-Biphenyl]-2-ol	DTXSID2021151	54	29.8493	101.453	0.294219	PP_1,
124-94-7	5280934	Triamcinolone	9-Fluoro-11beta,16alpha,17,21-tetrahydroxypregna-1,4-diene-3,20-dione	DTXSID1040742	55	19.183	345.439	0.055532	comp_2, PVC_3, PVC_4,
131-11-3	7626	Dimethyl phthalate	Dimethyl benzene-1,2-dicarboxylate	DTXSID3022455	56	29.2322	358.877	0.0814547	PUR_1, PUR_2, PVC_1
463-40-1	17891	Linolenic acid	(9Z,12Z,15Z)-Octadeca-9,12,15-trienoic acid	DTXSID7025506	57	39.0267	465.143	0.0839025	PUR_1, PUR_2,PVC_3,
102-96-5	117549	beta-Nitrostyrene	(2-Nitroethenyl)benzene	DTXSID0025789	58	18.1052	204.685	0.0884539	LDPE_7,
2876-78-0	31256	Methyl 1-naphthaleneacetate	Methyl (naphthalen-1-yl)acetate	DTXSID2042143	59	57.1842	634.915	0.0900658	comp_2,
14371-10-9	8840	(2E)-3-Phenylprop-2-enal	(2E)-3-Phenylprop-2-enal	DTXSID6024834	60	9.56882	104.909	0.0912105	comp_1, PET_2, PP_1
25564-22-1	2566	2-Pentyl-2-cyclopenten-1-one	2-Pentylcyclopent-2-en-1-one	DTXSID6029331	61	27.6874	270.092	0.102511	LDPE_8, LDPE_5, LDPE_7, HDPE_3,LDPE_1, LDPE_2, LDPE_3, PET_4, PP_1, PS_3,PS_4, PS_5a, PS_5b,
123-42-2	11357	Diacetone alcohol	4-Hydroxy-4-methylpentan-2-one	DTXSID6024917	62	15.4372	147.756	0.104477	PUR_1, PUR_2,PVC_4,
141-23-1	676486	Methyl 12-hydroxyoctadecanoate	Methyl 12-hydroxyoctadecanoate	DTXSID8027086	63	70.0478	657.179	0.106589	PUR_2,comp_2, PVC_4,
1563-66-2	81278	Carbofuran	2,2-Dimethyl-2,3-dihydro-1-benzofuran-7-yl methylcarbamate	DTXSID9020249	64	53.8552	266.548	0.202047	PUR_1, PUR_2,
578-54-1	8105	2-Ethylaniline	2-Ethylaniline	DTXSID0042242	65	70.1858	335.301	0.209322	PUR_1, PUR_2,PVC_3,
33509-43-2	7335	4-Amino-6-tert-butyl-3-thioxo-3,4-dihydro-1,2,4-triazin-5(2H)-one	4-Amino-6-tert-butyl-3-sulfanylidene-3,4-dihydro-1,2,4-triazin-5(2H)-one	DTXSID0027981	66	90.9266	433.231	0.20988	PUR_1, PUR_2,comp_2,
6837-24-7	66357	1-Cyclohexylpyrrolidin-2-one	1-Cyclohexylpyrrolidin-2-one	DTXSID7044716	67	74.2225	349.52	0.212356	LDPE_8, LDPE_4, comp_1, PS_4, PS_5b,
111-29-5	7707	1,5-Pentanediol	Pentane-1,5-diol	DTXSID2041256	68	78.6443	352.977	0.222803	LDPE_3,
97-42-7	7219	Carvyl acetate	2-Methyl-5-(prop-1-en-2-yl)cyclohex-2-en-1-yl acetate	DTXSID3024738	69	55.7886	101.656	0.548795	PUR_1, PUR_2,comp_2, PVC_1, PVC_3, PVC_4,
10595-06-9	7896	Ethylene glycol phenyl ether methacrylate	2-Phenoxyethyl 2-methylprop-2-enoate	DTXSID6044773	70	74.7563	111.263	0.671886	LDPE_4, LDPE_7, HDPE_3,
